# Supplementary material for: Forb diversity globally is harmed by nutrient enrichment but can be rescued by large mammalian herbivory
Source: Commun Biol. 2025 Mar 15;8:444. doi: 10.1038/s42003-025-07882-7 (PMC11910660; doi:10.1038/s42003-025-07882-7)
Supplement: Supplementary file 4 — Supplementary Data 1 [file 42003_2025_7882_MOESM4_ESM.csv]

Row	site_code	site_name	continent	country	habitat	first_year	final_year	active	number_experiment_years	latitude	longitude	elevation	slope	aspect	experiment_type	PET.mean
1	ahth.is	Audkuluheidi Heath	Europe	IS	heathland	2016	NA	1	7	65.13335	-19.67206	470	1.49422935341322	126.871617761628	Experimental (Full Factorial)	NA
2	amlr.is	Audkuluheidi Melur	Europe	IS	desert grassland	2016	NA	1	7	65.13335	-19.67206	470	1.49422935341322	126.871617761628	Experimental (Full Factorial)	NA
3	arch.us	Archbold Biological Station	North America	US	mixedgrass prairie	2015	NA	1	8	27.17034	-81.21828	8.2	0.496173822356858	109.66257411901	Experimental (Full Factorial)	NA
4	azi.cn	Azi	Asia	CN	alpine grassland	2007	2012	0	6	33.67	101.87	3500	5	180	Experimental (Full Factorial)	837.273184427544
5	badlau.de	Bad Lauchstaedt	Europe	DE	old field	2015	NA	1	8	51.392138	11.877969	120	2.73664315402216	127.397110410914	Experimental (Nutrients Only)	NA
6	bari.ar	Fortín Chacabuco	South America	AR	grassland steppe	2015	NA	1	8	-41.00644	-71.15323	786	1.1425121949383	67.3891850766477	Experimental (Full Factorial)	NA
7	barta.us	Barta Brothers	North America	US	mixedgrass prairie	2007	2011	0	5	42.244586	-99.6518	767	0	0	Experimental (Full Factorial)	1073.64147860157
8	bayr.de	Bayreuth	Europe	DE	mesic grassland	2015	NA	1	8	49.91666667	11.58333333	340	2.63788387224975	134.976726969084	Experimental (Full Factorial)	NA
9	bldr.us	Boulder South Campus	North America	US	shortgrass prairie	2008	NA	0	15	39.972022	-105.233544	1633	0	0	Experimental (Full Factorial)	1166.52684974057
10	bnbt.us	Benedictine Bottoms	North America	US	tallgrass prairie	2017	NA	1	6	39.597007	-95.086276	240	0	195.151645843052	Experimental (Full Factorial)	NA
11	bnch.us	Bunchgrass (Andrews LTER)	North America	US	montane grassland	2007	NA	1	16	44.27668543	-121.9680169	1318.083	6.10835600067825	255.407945654166	Experimental (Full Factorial)	803.492697122832
12	bogong.au	Bogong	Australia	AU	alpine grassland	2009	NA	1	14	-36.874	147.254	1760	3.5	41.2	Experimental (Full Factorial)	1079.74635839082
13	burrawan.au	Burrawan	Australia	AU	pasture	2008	NA	0	15	-27.736138	151.139131	425	2.5	154	Experimental (Full Factorial)	1609.96344157013
14	burren.ie	Slieve Carran	Europe	IE	calcareous grassland	2015	NA	0	8	53.072023	-8.992624	103.593042517946	7.79747574852623	84.1814137205448	Experimental (Full Factorial)	NA
15	cbgb.us	Chichaqua Bottoms	North America	US	tallgrass prairie	2009	NA	1	14	41.78506667	-93.38538333	273.72085048011	3.57208326707615	100.720361477624	Experimental (Full Factorial)	992.397577760622
16	cdcr.us	Cedar Creek LTER	North America	US	tallgrass prairie	2007	NA	1	16	45.425	-93.2115	270	3.88744689675466	150.135711834162	Experimental (Full Factorial)	941.424407633761
17	cdpt.us	Cedar Point Biological Station	North America	US	shortgrass prairie	2007	NA	1	16	41.206	-101.643	965	6.38254859376343	65.4615028958509	Experimental (Full Factorial)	1262.91221986077
18	cedr.us	Cedar Creek NutNEd	North America	US	tallgrass prairie	2018	NA	1	5	45.404149	-93.200656	276.935400516859	1.9388184730276	132.200398234834	Experimental (Full Factorial)	NA
19	chilcas.ar	Las Chilcas	South America	AR	mesic grassland	2013	NA	1	10	-36.275556	-58.265556	15	1.65582221535077	143.803705560196	Experimental (Full Factorial)	1055.6634339041
20	comp.pt	Companhia das Lezirias	Europe	PT	annual grassland	2012	NA	1	11	38.82928	-8.791406	20	0.658765130729725	344.061991108228	Experimental (Full Factorial)	1261.96831420773
21	cowi.ca	Cowichan	North America	CA	old field	2007	NA	1	16	48.8088	-123.6301	50	5	240	Experimental (Full Factorial)	699.136596217785
22	doane.us	Doane College Spring Creek Prairie	North America	US	tallgrass prairie	2012	NA	1	11	40.6954	-96.8541	418.19	5.099	116.099	Experimental (Nutrients Only)	1112.68782176767
23	drake.za	Drakensberg	Africa	ZA	montane grassland	2018	NA	1	5	-28.9610420353711	29.267586003989	1910	0.847030683214935	101.432350490289	Experimental (Full Factorial)	NA
24	elliot.us	Elliott Chaparral	North America	US	annual grassland	2008	NA	1	15	32.875	-117.052243	200	5	180	Experimental (Full Factorial)	1178.6634326301
25	ethamc.au	Ethabuka (Main Camp)	Australia	AU	desert grassland	2013	NA	1	10	-23.7563333	138.4742833	104	1.11068137589019	81.2658209455292	Experimental (Full Factorial)	2232.62442779651
26	ethass.au	Ethabuka (South Site)	Australia	AU	desert grassland	2013	NA	1	10	-23.63861	138.39897	104	1.38499144891558	92.0407466996556	Experimental (Full Factorial)	2232.62442779651
27	frue.ch	Fruebuel	Europe	CH	pasture	2008	2016	0	9	47.114227	8.540831	995	0	180	Experimental (Full Factorial)	633.524400286188
28	gilb.za	Mt Gilboa	Africa	ZA	montane grassland	2010	NA	1	13	-29.28424	30.29174	1748	2	260	Experimental (Full Factorial)	1122.33659993906
29	glcr.us	Glacier Creek Preserve	North America	US	tallgrass prairie	2015	NA	0	8	41.339206	-96.13964	343	5.35354805236754	218.988813300146	Experimental (Full Factorial)	NA
30	hall.us	Hall's Prairie	North America	US	tallgrass prairie	2007	2014	0	8	36.871944	-86.70167	193.6	2	120.765	Experimental (Full Factorial)	1081.82196953831
31	hart.us	Hart Mountain	North America	US	shrub steppe	2007	2012	0	6	42.723745	-119.49767	1508	0	180	Experimental (Full Factorial)	1160.3609944755
32	hero.uk	Heronsbrook (Silwood Park)	Europe	UK	mesic grassland	2007	NA	1	16	51.411	-0.639	60	0	137.901345841736	Experimental (Full Factorial)	599.378059184976
33	hnvr.us	Hanover	North America	US	old field	2007	2010	0	4	43.698655	-72.230188	271	9	220	Experimental (Full Factorial)	813.963426169524
34	hogone.us	Hog Island Site 1	North America	US	coastal grassland	2015	NA	1	8	37.417	-75.686	3	3	270	Experimental (Other modification)	NA
35	hopl.us	Hopland REC	North America	US	annual grassland	2007	NA	1	16	39.01275343	-123.0603134	598.302	14.2402540631689	147.289607027207	Experimental (Full Factorial)	1138.23660762618
36	hustai.mn	Hustai National Park	Asia	MN	NA	2018	NA	1	5	47.66652778	105.9677778	1269.426625387	5.57580608703381	226.986908852106	Experimental (Other modification)	NA
37	jena.de	JeNut	Europe	DE	grassland	2013	NA	1	10	50.938	11.528347	320	7.83915868597654	66.6049084751379	Experimental (Nutrients Only)	NA
38	kbs.us	Kellogg Biological Station LTER	North America	US	old field	2013	NA	1	10	42.408986	-85.3909	288	2.80246536210685	174.868506243363	Experimental (Full Factorial)	962.936604553676
39	kibber.in	Kibber (Spiti)	Asia	IN	alpine grassland	2012	NA	1	11	32.31972667	78.00954	4241	10.7322093770328	328.174044539985	Experimental (Full Factorial)	898.387822109227
40	kidman.au	Kidman Springs	Australia	AU	savanna	2014	NA	1	9	-16.10846	130.9531	87	1.15267461128126	143.683733069511	Experimental (Full Factorial)	NA
41	kilp.fi	Kilpisjärvi	Europe	FI	tundra grassland	2013	NA	1	10	69.0567	20.8747	700	4.31995937326466	256.377688425248	Experimental (Full Factorial)	358.90976332792
42	kiny.au	Kinypanial	Australia	AU	semiarid grassland	2007	NA	1	16	-36.2	143.75	90	0	0	Experimental (Full Factorial)	1328.67319407585
43	koffler.ca	Koffler Scientific Reserve at Joker's Hill	North America	CA	pasture	2010	NA	1	13	44.024047	-79.535881	301	13.3242789299633	181.005683958442	Experimental (Full Factorial)	720.139036717898
44	konz.us	Konza LTER	North America	US	tallgrass prairie	2007	NA	1	16	39.070856	-96.582821	440	1.357	115.65	Experimental (Full Factorial)	1239.53660882006
45	lagoas.br	Tres Lagoas	South America	BR	cerrado	2015	NA	1	8	-20.982778	-51.798889	279	2.297	168.065	Experimental (Full Factorial)	NA
46	lake.us	Lakeside Laboratory	North America	US	tallgrass prairie	2015	NA	0	8	43.384683	-95.181052	452	1.794	33.174	Experimental (Nutrients Only)	NA
47	lancaster.uk	Lancaster	Europe	UK	mesic grassland	2008	2017	1	10	53.98562471	-2.628417566	201.850810810811	3.04832292849854	216.356405594197	Experimental (Full Factorial)	545.951228974373
48	look.us	Lookout (Andrews LTER)	North America	US	montane grassland	2007	NA	1	16	44.20517707	-122.1284473	1500.492	11.1412327361939	76.6881199565148	Experimental (Full Factorial)	842.60977022071
49	lubb.us	Lubbock (Texas Tech Univ)	North America	US	semiarid grassland	2018	NA	1	5	33.60001	-101.89765	984.840735068913	0.74747774967607	54.5327784387638	Experimental (Other modification)	NA
50	marc.ar	Mar Chiquita	South America	AR	grassland	2012	NA	1	11	-37.71516	-57.42451	6	3.50698101247298	141.556194364756	Experimental (Full Factorial)	937.336600416068
51	mcdan.us	McDaniel College	North America	US	old field	2018	NA	1	5	39.528033	-77.04138	230	8.5	294.67	Experimental (Other modification)	NA
52	mcla.us	Mclaughlin UCNRS	North America	US	annual grassland	2007	NA	1	16	38.86427212	-122.4064063	641.801	3.19140637783627	238.438281247885	Experimental (Full Factorial)	1304.05611958231
53	moab.us	Arches National Park	North America	US	desert shrubland	2021	NA	1	2	38.782	-109.652	1500	0	180	Experimental (Nutrients Only)	NA
54	msla_2.us	Missoula - MPG Ranch	North America	US	grassland	2017	NA	1	6	46.664887	-114.001321	1188	3.83848683316351	243.169147825674	Experimental (Full Factorial)	NA
55	msla_3.us	Missoula - MPG Ranch - 3	North America	US	grassland	2017	NA	1	6	46.664744	-114.001678	1158	4.33832129300127	235.088905811305	Experimental (Full Factorial)	NA
56	msla.us	Missoula	North America	US	grassland	2017	NA	1	6	46.664613	-114.0005227	1169.48456206679	6.7971065117266	265.737549352372	Experimental (Full Factorial)	NA
57	msum.us	Minnesota State University Moorehead	North America	US	tallgrass prairie	2016	NA	1	7	46.86962418	-96.45352319	310.896	0	0	Experimental (Full Factorial)	NA
58	mtca.au	Mt. Caroline	Australia	AU	savanna	2008	NA	1	15	-31.782138	117.610853	285	5	135	Experimental (Full Factorial)	1565.62685232067
59	neba.jp	Neba	Asia	JP	mesic grassland	2016	NA	1	7	35.23214	137.662489	1230	7.11370129174319	58.7815447670016	Experimental (Full Factorial)	NA
60	nilla.au	Nillahcootie	Australia	AU	old field	2016	NA	1	7	-36.896	146.007	280.098601913171	2.27480329807453	56.1767077032516	Experimental (Full Factorial)	NA
61	pape.de	Papenburg	Europe	DE	old field	2007	2013	0	7	53.086	7.4728	0.5	0	144.066503417043	Experimental (Full Factorial)	579.436595305649
62	pich.ec	Pichincha	South America	EC	alpine grassland	2012	2014	0	3	-0.131550788074698	-78.5732609050796	3980	32	35	Experimental (Full Factorial)	1002.84148216306
63	ping.au	Pingelly Paddock	Australia	AU	old field	2013	NA	1	10	-32.496169	116.972947	338	5.79013198781841	155.871302827094	Experimental (Full Factorial)	1598.68782775039
64	pinj.au	Pinjarra Hills	Australia	AU	pasture	2013	NA	1	10	-27.530556	152.923222	38	13.74	35	Experimental (Full Factorial)	1441.83173593263
65	potrok.ar	Potrok Aike	South America	AR	semiarid grassland	2015	NA	1	8	-51.91602778	-70.40744444	160.062393647192	4.33942706757731	284.867442577427	Experimental (Full Factorial)	NA
66	rook.uk	Rookery (Silwood Park)	Europe	UK	mesic grassland	2007	NA	1	16	51.406	-0.644	60	0	290.89906546439	Experimental (Full Factorial)	599.378059184976
67	saana.fi	Saana	Europe	FI	montane grassland	2014	NA	1	9	69.0368	20.8433	600	9.85828021286404	223.830701102381	Experimental (Full Factorial)	NA
68	sage.us	Sagehen Creek UCNRS	North America	US	montane grassland	2007	2013	0	7	39.43	-120.24	1920	3.46864998019657	15.8450166380964	Experimental (Full Factorial)	1176.54148365113
69	saline.us	Saline Experimental Range	North America	US	mixedgrass prairie	2007	2017	0	11	39.05	-99.1	555	2.701	13.505	Experimental (Full Factorial)	1318.42685199626
70	sandhill.us	Sandhills	North America	US	NA	2019	NA	1	4	34.95738	-79.51774	122.318524096386	2.85476433457125	178.043760721761	Experimental (Nutrients Only)	NA
71	sava.us	Savannah River	North America	US	savanna	2007	2013	0	7	33.343894	-81.650936	71	0	0	Experimental (Full Factorial)	1228.78294891658
72	sedg.us	Sedgwick Reserve UCNRS	North America	US	annual grassland	2007	NA	0	16	34.7	-120.0166667	550	4.28436968803138	253.015884468296	Experimental (Nutrients Only)	997.197576555958
73	sereng.tz	Serengeti	Africa	TZ	savanna	2008	2012	0	5	-2.429387	34.857435	1536	2.01	274.89	Experimental (Full Factorial)	1399.96587355718
74	sevi.us	Sevilleta LTER	North America	US	desert grassland	2007	NA	1	16	34.3592	-106.6905	1600	0	0	Experimental (Nutrients Only)	1583.44637052969
75	sgs.us	Shortgrass Steppe LTER	North America	US	shortgrass prairie	2007	NA	1	16	40.81667	-104.76667	1650	0	180	Experimental (Full Factorial)	1254.76343546018
76	shps.us	Sheep Experimental Station	North America	US	shrub steppe	2007	NA	1	16	44.257212	-112.205337	1661.07893934776	0	0	Experimental (Full Factorial)	1073.92441185358
77	sier.us	Sierra Foothills REC	North America	US	annual grassland	2007	NA	1	16	39.23550963	-121.2836963	197.195	4.31381744670391	149.42119547259	Experimental (Full Factorial)	1409.77075295702
78	smith.us	Smith Prairie	North America	US	mesic grassland	2007	NA	1	16	48.20658068	-122.624754	63.3329253365973	2.61955483196771	175.199318484508	Experimental (Full Factorial)	739.919525746783
79	spin.us	Spindletop	North America	US	pasture	2007	NA	1	16	38.132222	-84.502778	271.3	2	297.414	Experimental (Full Factorial)	1018.33904191231
80	summ.za	Summerveld	Africa	ZA	mesic grassland	2009	NA	1	14	-29.81161	30.71573	679	4	160	Experimental (Nutrients Only)	1172.595142736
81	tejon_foot.us	Tejon Foothill	North America	US	NA	2018	NA	1	5	35.0247536	-118.6777248	579.12	1	-1	Experimental (NPK x Fence Only)	NA
82	tejon_north.us	Tejon Montane-North	North America	US	NA	2018	NA	1	5	34.97777778	-118.5947222	1645.92	4	145	Experimental (NPK x Fence Only)	NA
83	tejon_south.us	Tejon Montane-South	North America	US	NA	2018	NA	1	5	34.97111111	-118.5819444	1706.88	4	331	Experimental (NPK x Fence Only)	NA
84	temple.us	Temple	North America	US	tallgrass prairie	2007	NA	1	16	31.044	-97.349	184	2.5	90	Experimental (Nutrients Only)	1559.8170996011
85	thth.is	Theistareykir Heath	Europe	IS	heathland	2016	NA	1	7	65.90129	-17.08927	380	2.62236321862775	89.7243343297842	Experimental (NPK x Fence Only)	NA
86	tmlr.is	Theistareykir Melur	Europe	IS	desert grassland	2016	NA	1	7	65.90129	-17.08927	380	2.62236321862775	89.7243343297842	Experimental (NPK x Fence Only)	NA
87	trel.us	Trelease	North America	US	tallgrass prairie	2008	NA	1	15	40.075	-88.829	200	0	145.786844231965	Experimental (Full Factorial)	1025.54391965784
88	tyso.us	Tyson	North America	US	old field	2007	2011	0	5	38.519092	-90.564792	169	0	0	Experimental (Full Factorial)	1108.84148336698
89	ukul.za	Ukulinga	Africa	ZA	mesic grassland	2009	NA	1	14	-29.670238	30.401051	842	2	73	Experimental (Nutrients Only)	1094.80977263633
90	unc.us	Duke Forest	North America	US	old field	2007	2011	0	5	36.00828	-79.020423	141	1.36949275886761	115.849292120321	Experimental (Full Factorial)	1090.39757849408
91	valm.ch	Val Mustair	Europe	CH	alpine grassland	2008	NA	1	15	46.631345	10.372252	2320	28	220	Experimental (Full Factorial)	416.800007853961
92	veluwe.nl	Veluwe	Europe	NL	old field	2017	NA	1	6	52.026547	5.807947	40	4.97168636498672	171.944849658933	Experimental (Full Factorial)	NA
93	wupatki.us	Wupatki	North America	US	desert grassland	2018	NA	0	5	35.583811	-111.512906	1665	0.772783600725591	74.3473837362704	Experimental (Other modification)	NA
94	yarra.au	Yarramundi	Australia	AU	mesic grassland	2014	NA	1	9	-33.613694	150.738031	19	1.6441335749895	168.69643030261	Experimental (Full Factorial)	NA
