# Supplementary material for: Forb diversity globally is harmed by nutrient enrichment but can be rescued by large mammalian herbivory
Source: Commun Biol. 2025 Mar 15;8:444. doi: 10.1038/s42003-025-07882-7 (PMC11910660; doi:10.1038/s42003-025-07882-7)
Supplement: Supplementary file 5 — Supplementary Data 2 [file 42003_2025_7882_MOESM5_ESM.csv]

	block	plot	year	trt	year_trt	site_code	Total_Plot_Cover	Fence	NPK	N	K	P	Forb_Cover	Normalized_Forb_Cover.0
1	1	1	2007	Control	0	amcamp.us	138.7	0	0	0	0	0	19.7	0.142033165104542
2	1	1	2007	Control	0	azi.cn	156.6	0	0	0	0	0	91	0.58109833971903
3	1	1	2007	Control	0	bttr.us	346	0	0	0	0	0	25	0.0722543352601156
4	1	1	2007	Control	0	derr.au	102	0	0	0	0	0	0.5	0.00490196078431373
5	1	1	2007	Control	0	elkh.us	578	0	0	0	0	0	122	0.211072664359862
6	1	1	2007	Control	0	glac.us	39.1	0	0	0	0	0	4.1	0.104859335038363
7	1	1	2007	Control	0	hast.us	199	0	0	0	0	0	38	0.190954773869347
8	1	1	2007	Control	0	jasp.us	153	0	0	0	0	0	58	0.379084967320261
9	1	1	2007	Control	0	konzn1b.us	246	0	0	0	0	0	30	0.121951219512195
10	1	1	2007	Control	0	lead.us	115	0	0	0	0	0	28	0.243478260869565
11	1	1	2007	Control	0	niwo.us	165	0	0	0	0	0	48	0.290909090909091
12	1	1	2007	Control	0	sava.us	146.6	0	0	0	0	0	10.3	0.0702592087312415
13	1	1	2007	Control	0	sedg.us	205	0	0	0	0	0	49	0.239024390243902
14	1	1	2007	Control	0	temple.us	237	0	0	0	0	0	47	0.19831223628692
15	1	1	2007	Control	0	ucsc.us	471	0	0	0	0	0	70	0.148619957537155
16	1	1	2007	Fence	0	hero.uk	90	1	0	NA	NA	NA	19	0.211111111111111
17	1	1	2007	Fence	0	kiny.au	129	1	0	NA	NA	NA	32	0.248062015503876
18	1	1	2007	Fence	0	rook.uk	74	1	0	NA	NA	NA	36	0.486486486486487
19	1	1	2007	Fence	0	spin.us	109	1	0	NA	NA	NA	9	0.0825688073394495
20	1	1	2007	Fence	0	tyso.us	97	1	0	NA	NA	NA	10	0.103092783505155
21	1	1	2007	K	0	hopl.us	200	NA	NA	0	1	0	21	0.105
22	1	1	2007	K	0	sevi.us	79.5	NA	NA	0	1	0	5.1	0.0641509433962264
23	1	1	2007	N	0	hnvr.us	75	NA	NA	1	0	0	41	0.546666666666667
24	1	1	2007	N	0	shps.us	113.5	NA	NA	1	0	0	12	0.105726872246696
25	1	1	2007	NK	0	bnch.us	218	NA	NA	1	1	0	93	0.426605504587156
26	1	1	2007	NK	0	sgs.us	100	NA	NA	1	1	0	5	0.05
27	1	1	2007	NP	0	hall.us	121	NA	NA	1	0	1	28	0.231404958677686
28	1	1	2007	NP	0	hart.us	103	NA	NA	1	0	1	3	0.029126213592233
29	1	1	2007	NP	0	konz.us	196	NA	NA	1	0	1	13	0.0663265306122449
30	1	1	2007	NP	0	look.us	203	NA	NA	1	0	1	45	0.221674876847291
31	1	1	2007	NPK	0	cowi.ca	109	0	1	1	1	1	19	0.174311926605505
32	1	1	2007	NPK	0	pape.de	202	0	1	1	1	1	4	0.0198019801980198
33	1	1	2007	NPK+Fence	0	barta.us	56	1	1	NA	NA	NA	31	0.553571428571429
34	1	1	2007	NPK+Fence	0	cdcr.us	205.5	1	1	NA	NA	NA	17.5	0.0851581508515815
35	1	1	2007	NPK+Fence	0	cdpt.us	100	1	1	NA	NA	NA	6	0.06
36	1	1	2007	NPK+Fence	0	sage.us	96.2	1	1	NA	NA	NA	53.1	0.551975051975052
37	1	1	2007	NPK+Fence	0	unc.us	101.4	1	1	NA	NA	NA	1.1	0.0108481262327416
38	1	1	2007	P	0	sier.us	169	NA	NA	0	0	1	21	0.124260355029586
39	1	1	2007	PK	0	smith.us	144.2	NA	NA	0	1	1	27.45	0.190360610263523
40	1	1	2008	Control	0	burrawan.au	108	0	0	0	0	0	11	0.101851851851852
41	1	1	2008	Control	0	valm.ch	110	0	0	0	0	0	65	0.590909090909091
42	1	1	2008	Fence	0	sereng.tz	100.1	1	0	NA	NA	NA	4.4	0.043956043956044
43	1	1	2008	N	0	frue.ch	272	NA	NA	1	0	0	70	0.257352941176471
44	1	1	2008	N	0	mtca.au	125	NA	NA	1	0	0	9.5	0.076
45	1	1	2008	NK	0	trel.us	113	NA	NA	1	1	0	82	0.725663716814159
46	1	1	2008	NPK	0	lancaster.uk	100.5	0	1	1	1	1	14.5	0.144278606965174
47	1	1	2008	P	0	bldr.us	114	NA	NA	0	0	1	3	0.0263157894736842
48	1	1	2008	P	0	elliot.us	298	NA	NA	0	0	1	94	0.315436241610738
49	1	1	2009	Control	0	cbgb.us	219	0	0	0	0	0	21	0.0958904109589041
50	1	1	2009	N	0	bogong.au	75.07	NA	NA	1	0	0	26.04	0.346876248834421
51	1	1	2009	NP	0	ukul.za	227	NA	NA	1	0	1	80	0.352422907488987
52	1	1	2010	Control	0	summ.za	189	0	0	0	0	0	57	0.301587301587302
53	1	1	2010	K	0	koffler.ca	334	NA	NA	0	1	0	94	0.281437125748503
54	1	1	2010	NPK	0	gilb.za	170	0	1	1	1	1	54	0.317647058823529
55	1	1	2011	Control	0	marc.ar	117	0	0	0	0	0	15	0.128205128205128
56	1	1	2011	NPK+Fence	0	kibber.in	100	1	1	NA	NA	NA	8	0.08
57	1	1	2012	Control	0	elva.ee	177	0	0	0	0	0	127	0.717514124293785
58	1	1	2012	Control	0	kirik.ee	147	0	0	0	0	0	101	0.687074829931973
59	1	1	2012	N	0	doane.us	100	NA	NA	1	0	0	14	0.14
60	1	1	2012	PK	0	comp.pt	198	NA	NA	0	1	1	97	0.48989898989899
61	1	1	2013	Control	0	anti.ec	106.5	0	0	0	0	0	73	0.685446009389671
62	1	1	2013	Control	0	bunya.au	106.2	0	0	0	0	0	5.2	0.0489642184557439
63	1	1	2013	Control	0	jorn.us	70.5	0	0	0	0	0	27.75	0.393617021276596
64	1	1	2013	Control	0	mitch.au	108	0	0	0	0	0	9	0.0833333333333333
65	1	1	2013	Control	0	pich.ec	117	0	0	0	0	0	17.5	0.14957264957265
66	1	1	2013	Control	0	ping.au	111	0	0	0	0	0	22	0.198198198198198
67	1	1	2013	Fence	0	pinj.au	211	1	0	NA	NA	NA	0.5	0.0023696682464455
68	1	1	2013	N	0	kilp.fi	137.5	NA	NA	1	0	0	12.8	0.0930909090909091
69	1	1	2013	NPK	0	jena.de	221.5	0	1	1	1	1	73.5	0.331828442437923
70	1	1	2013	P	0	kbs.us	114	NA	NA	0	0	1	22	0.192982456140351
71	1	1	2013	PK	0	chilcas.ar	156.25	NA	NA	0	1	1	12.25	0.0784
72	1	1	2014	Control	0	uwo.ca	79	0	0	0	0	0	57	0.721518987341772
73	1	1	2014	K	0	yarra.au	100.2	NA	NA	0	1	0	0.3	0.0029940119760479
74	1	1	2014	N	0	kidman.au	75	NA	NA	1	0	0	2	0.0266666666666667
75	1	1	2014	P	0	saana.fi	239.2	NA	NA	0	0	1	129.4	0.540969899665552
76	1	1	2015	Control	0	arch.us	122	0	0	0	0	0	5	0.040983606557377
77	1	1	2015	Control	0	bari.ar	380	0	0	0	0	0	28.5	0.075
78	1	1	2015	Control	0	burren.ie	197	0	0	0	0	0	75	0.380710659898477
79	1	1	2015	Control	0	gall.it	179	0	0	0	0	0	39	0.217877094972067
80	1	1	2015	Control	0	lake.us	269	0	0	0	0	0	18	0.0669144981412639
81	1	1	2015	Control	0	podo.ec	94	0	0	0	0	0	21	0.223404255319149
82	1	1	2015	Control	0	spv.ar	103	0	0	0	0	0	6	0.058252427184466
83	1	1	2015	K	0	badlau.de	119	NA	NA	0	1	0	57	0.478991596638655
84	1	1	2015	NK	0	glcr.us	104.6	NA	NA	1	1	0	5.6	0.0535372848948375
85	1	1	2015	PK	0	potrok.ar	103	NA	NA	0	1	1	5	0.0485436893203883
86	1	1	2016	Control	0	abisko.se	103	0	0	0	0	0	3	0.029126213592233
87	1	1	2016	Control	0	kark.se	153	0	0	0	0	0	83	0.542483660130719
88	1	1	2016	Control	0	lakta.se	122	0	0	0	0	0	5	0.040983606557377
89	1	1	2016	Control	0	vass.se	129	0	0	0	0	0	5	0.0387596899224806
90	1	1	2016	N	0	nilla.au	112.3	NA	NA	1	0	0	0.3	0.00267141585040071
91	1	1	2016	NPK	0	msum.us	104.5	0	1	1	1	1	32	0.30622009569378
92	1	1	2016	NPK+Fence	0	bayr.de	209.4	1	1	NA	NA	NA	49.2	0.234957020057307
93	1	1	2017	K	0	msla.us	139	NA	NA	0	1	0	30	0.215827338129496
94	1	1	2017	K	0	veluwe.nl	117	NA	NA	0	1	0	34	0.290598290598291
95	1	1	2017	N	0	hogtwo.us	96.5	NA	NA	1	0	0	35	0.362694300518135
96	1	1	2017	NK	0	msla_2.us	120	NA	NA	1	1	0	10	0.0833333333333333
97	1	1	2017	NK	0	neba.jp	154	NA	NA	1	1	0	16	0.103896103896104
98	1	1	2017	NP	0	meto.us	52.5	NA	NA	1	0	1	12.5	0.238095238095238
99	1	1	2017	NPK	0	msla_3.us	124	0	1	1	1	1	16	0.129032258064516
100	1	1	2017	PK	0	bnbt.us	161	NA	NA	0	1	1	5	0.031055900621118
101	1	1	2018	Control	0	azitwo.cn	257	0	0	0	0	0	84	0.326848249027237
102	1	1	2018	Control	0	ovor.mn	151.6	0	0	0	0	0	70.6	0.465699208443272
103	1	1	2018	Control	0	sval.no	120	0	0	0	0	0	32	0.266666666666667
104	1	1	2018	Control	0	tejon_foot.us	252	0	0	0	0	0	51	0.202380952380952
105	1	1	2018	Control	0	tejon_south.us	183	0	0	0	0	0	27	0.147540983606557
106	1	1	2018	Control	0	vargrass.no	195.5	0	0	0	0	0	150.5	0.769820971867008
107	1	1	2018	Control	0	varheath.no	243	0	0	0	0	0	14.5	0.0596707818930041
108	1	1	2018	NPK	0	bynb.cn	90.5	0	1	1	1	1	35.5	0.392265193370166
109	1	1	2018	PK	0	cedr.us	202	NA	NA	0	1	1	63	0.311881188118812
110	1	1	2019	Control	0	gce_fresh.us	100	0	0	0	0	0	10	0.1
111	1	1	2019	Control	0	gce_salt.us	100	0	0	0	0	0	5	0.05
112	1	1	2019	NP	0	drake.za	103	NA	NA	1	0	1	16	0.155339805825243
113	1	1	2019	NP	0	sandhill.us	259	NA	NA	1	0	1	97	0.374517374517374
114	1	1	2019	P	0	mcdan.us	214	NA	NA	0	0	1	90	0.420560747663551
115	1	1	2021	Control	0	cammead.us	28.7	0	0	0	0	0	26.6	0.926829268292683
116	1	1	2021	Control	0	colhill.us	34.45	0	0	0	0	0	2.45	0.0711175616835994
117	1	1	2021	Control	0	glacphr.us	42.25	0	0	0	0	0	22.2	0.525443786982249
118	1	1	2021	Control	0	lac.ca	101	0	0	0	0	0	36	0.356435643564356
119	1	1	2021	Control	0	mmounds.us	40.45	0	0	0	0	0	38.35	0.948084054388133
120	1	1	2021	Control	0	mrapids.us	50.35	0	0	0	0	0	5.35	0.106256206554121
121	1	1	2021	Control	0	nap.ca	105	0	0	0	0	0	21	0.2
122	1	1	2021	Control	0	spar.ca	118	0	0	0	0	0	35	0.296610169491525
123	1	1	2021	Control	0	twostep.us	18.5	0	0	0	0	0	0.5	0.027027027027027
124	1	2	2007	Control	0	amcamp.us	149.65	0	0	0	0	0	32.95	0.220180420982292
125	1	2	2007	Control	0	barta.us	42	0	0	0	0	0	20	0.476190476190476
126	1	2	2007	Control	0	bttr.us	285	0	0	0	0	0	18	0.0631578947368421
127	1	2	2007	Control	0	cdpt.us	100	0	0	0	0	0	4	0.04
128	1	2	2007	Control	0	derr.au	106.5	0	0	0	0	0	0.5	0.00469483568075117
129	1	2	2007	Control	0	elkh.us	477	0	0	0	0	0	47	0.0985324947589098
130	1	2	2007	Control	0	glac.us	34	0	0	0	0	0	20	0.588235294117647
131	1	2	2007	Control	0	hast.us	215	0	0	0	0	0	112	0.52093023255814
132	1	2	2007	Control	0	jasp.us	183	0	0	0	0	0	59	0.3224043715847
133	1	2	2007	Control	0	konzn1b.us	202	0	0	0	0	0	94	0.465346534653465
134	1	2	2007	Control	0	lead.us	129	0	0	0	0	0	59	0.457364341085271
135	1	2	2007	Control	0	niwo.us	175	0	0	0	0	0	34	0.194285714285714
136	1	2	2007	Control	0	shps.us	107.5	0	0	0	0	0	13	0.12093023255814
137	1	2	2007	Control	0	tyso.us	88.1	0	0	0	0	0	9.1	0.103291713961407
138	1	2	2007	Control	0	ucsc.us	467	0	0	0	0	0	91	0.194860813704497
139	1	2	2007	Control	0	unc.us	103.4	0	0	0	0	0	2.1	0.0203094777562863
140	1	2	2007	K	0	azi.cn	170.6	NA	NA	0	1	0	75.4	0.441969519343494
141	1	2	2007	K	0	bnch.us	230	NA	NA	0	1	0	59	0.256521739130435
142	1	2	2007	K	0	sevi.us	81.8	NA	NA	0	1	0	11.2	0.136919315403423
143	1	2	2007	K	0	sier.us	185.1	NA	NA	0	1	0	10.1	0.0545650999459752
144	1	2	2007	K	0	temple.us	221	NA	NA	0	1	0	29	0.131221719457014
145	1	2	2007	N	0	cowi.ca	118	NA	NA	1	0	0	53	0.449152542372881
146	1	2	2007	N	0	smith.us	157.75	NA	NA	1	0	0	22.65	0.143581616481775
147	1	2	2007	NK	0	sava.us	155	NA	NA	1	1	0	10	0.0645161290322581
148	1	2	2007	NK	0	spin.us	99	NA	NA	1	1	0	34	0.343434343434343
149	1	2	2007	NP	0	cdcr.us	203	NA	NA	1	0	1	12	0.0591133004926108
150	1	2	2007	NP	0	hnvr.us	63	NA	NA	1	0	1	36	0.571428571428571
151	1	2	2007	NP	0	sedg.us	193.5	NA	NA	1	0	1	65.5	0.338501291989664
152	1	2	2007	NPK	0	hall.us	115	0	1	1	1	1	39	0.339130434782609
153	1	2	2007	NPK	0	hopl.us	242	0	1	1	1	1	66	0.272727272727273
154	1	2	2007	NPK	0	konz.us	251	0	1	1	1	1	48	0.191235059760956
155	1	2	2007	NPK	0	sage.us	58.2	0	1	1	1	1	26.1	0.448453608247423
156	1	2	2007	NPK	0	sgs.us	97	0	1	1	1	1	8	0.0824742268041237
157	1	2	2007	NPK+Fence	0	hero.uk	124	1	1	NA	NA	NA	13	0.104838709677419
158	1	2	2007	NPK+Fence	0	rook.uk	83	1	1	NA	NA	NA	47	0.566265060240964
159	1	2	2007	P	0	kiny.au	142.5	NA	NA	0	0	1	65	0.456140350877193
160	1	2	2007	PK	0	hart.us	107	NA	NA	0	1	1	3	0.0280373831775701
161	1	2	2007	PK	0	look.us	205	NA	NA	0	1	1	38	0.185365853658537
162	1	2	2008	Fence	0	bldr.us	126.5	1	0	NA	NA	NA	2.5	0.0197628458498024
163	1	2	2008	K	0	valm.ch	119	NA	NA	0	1	0	62	0.521008403361345
164	1	2	2008	N	0	trel.us	170	NA	NA	1	0	0	142	0.835294117647059
165	1	2	2008	NK	0	burrawan.au	96	NA	NA	1	1	0	6	0.0625
166	1	2	2008	NK	0	frue.ch	256	NA	NA	1	1	0	88	0.34375
167	1	2	2008	NK	0	sereng.tz	99.9	NA	NA	1	1	0	1.8	0.018018018018018
168	1	2	2008	NPK	0	mtca.au	118.5	0	1	1	1	1	11.5	0.0970464135021097
169	1	2	2008	PK	0	elliot.us	269	NA	NA	0	1	1	129	0.479553903345725
170	1	2	2008	PK	0	lancaster.uk	101	NA	NA	0	1	1	7	0.0693069306930693
171	1	2	2009	NPK	0	ukul.za	227	0	1	1	1	1	67	0.295154185022026
172	1	2	2009	PK	0	bogong.au	74.07	NA	NA	0	1	1	24.04	0.324557850681787
173	1	2	2010	K	0	summ.za	189	NA	NA	0	1	0	97	0.513227513227513
174	1	2	2010	NP	0	gilb.za	200	NA	NA	1	0	1	69	0.345
175	1	2	2010	NP	0	koffler.ca	275	NA	NA	1	0	1	60	0.218181818181818
176	1	2	2011	NP	0	marc.ar	127	NA	NA	1	0	1	16	0.125984251968504
177	1	2	2011	NPK	0	kibber.in	100	0	1	1	1	1	1.5	0.015
178	1	2	2012	Control	0	elva.ee	159	0	0	0	0	0	113	0.710691823899371
179	1	2	2012	Control	0	kirik.ee	150	0	0	0	0	0	81	0.54
180	1	2	2012	K	0	comp.pt	174	NA	NA	0	1	0	76	0.436781609195402
181	1	2	2013	Control	0	anti.ec	212	0	0	0	0	0	127.5	0.601415094339623
182	1	2	2013	Control	0	bunya.au	95	0	0	0	0	0	7	0.0736842105263158
183	1	2	2013	Control	0	jorn.us	62.75	0	0	0	0	0	13.5	0.215139442231076
184	1	2	2013	Control	0	mitch.au	120	0	0	0	0	0	10	0.0833333333333333
185	1	2	2013	Fence	0	kbs.us	100	1	0	NA	NA	NA	87	0.87
186	1	2	2013	K	0	pich.ec	109	NA	NA	0	1	0	43	0.394495412844037
187	1	2	2013	K	0	ping.au	100	NA	NA	0	1	0	67	0.67
188	1	2	2013	NK	0	chilcas.ar	123.75	NA	NA	1	1	0	11.5	0.0929292929292929
189	1	2	2013	PK	0	jena.de	242.5	NA	NA	0	1	1	68	0.280412371134021
190	1	2	2013	PK	0	kilp.fi	91.5	NA	NA	0	1	1	9.7	0.106010928961749
191	1	2	2013	PK	0	pinj.au	203	NA	NA	0	1	1	3	0.0147783251231527
192	1	2	2014	Control	0	uwo.ca	70	0	0	0	0	0	47	0.671428571428571
193	1	2	2014	N	0	saana.fi	229.6	NA	NA	1	0	0	121.8	0.530487804878049
194	1	2	2014	NPK	0	yarra.au	111.9	0	1	1	1	1	0.1	0.000893655049151028
195	1	2	2014	PK	0	kidman.au	91	NA	NA	0	1	1	4	0.043956043956044
196	1	2	2015	Control	0	badlau.de	114	0	0	0	0	0	57	0.5
197	1	2	2015	Control	0	gall.it	216	0	0	0	0	0	66	0.305555555555556
198	1	2	2015	Control	0	spv.ar	106	0	0	0	0	0	5	0.0471698113207547
199	1	2	2015	K	0	arch.us	133.5	NA	NA	0	1	0	6.5	0.048689138576779
200	1	2	2015	K	0	lake.us	175	NA	NA	0	1	0	23	0.131428571428571
201	1	2	2015	K	0	podo.ec	54	NA	NA	0	1	0	6	0.111111111111111
202	1	2	2015	N	0	bari.ar	263.1	NA	NA	1	0	0	92.6	0.35195743063474
203	1	2	2015	NP	0	potrok.ar	100	NA	NA	1	0	1	1	0.01
204	1	2	2015	NPK+Fence	0	glcr.us	101	1	1	NA	NA	NA	8	0.0792079207920792
205	1	2	2015	PK	0	burren.ie	192	NA	NA	0	1	1	55	0.286458333333333
206	1	2	2016	Control	0	abisko.se	122	0	0	0	0	0	3	0.0245901639344262
207	1	2	2016	Control	0	kark.se	153	0	0	0	0	0	93	0.607843137254902
208	1	2	2016	Control	0	lakta.se	105	0	0	0	0	0	12	0.114285714285714
209	1	2	2016	Control	0	vass.se	128	0	0	0	0	0	16	0.125
210	1	2	2016	Fence	0	bayr.de	192.3	1	0	NA	NA	NA	29.3	0.152366094643786
211	1	2	2016	NPK	0	nilla.au	119.4	0	1	1	1	1	1.4	0.0117252931323283
212	1	2	2016	P	0	msum.us	178.5	NA	NA	0	0	1	25	0.140056022408964
213	1	2	2017	Control	0	bnbt.us	91	0	0	0	0	0	6	0.0659340659340659
214	1	2	2017	Control	0	meto.us	72	0	0	0	0	0	14.5	0.201388888888889
215	1	2	2017	K	0	hogtwo.us	70	NA	NA	0	1	0	24	0.342857142857143
216	1	2	2017	K	0	msla_2.us	109	NA	NA	0	1	0	16	0.146788990825688
217	1	2	2017	N	0	msla_3.us	147	NA	NA	1	0	0	13	0.0884353741496599
218	1	2	2017	N	0	neba.jp	243	NA	NA	1	0	0	14	0.0576131687242798
219	1	2	2017	NK	0	msla.us	111	NA	NA	1	1	0	18	0.162162162162162
220	1	2	2018	Control	0	azitwo.cn	147	0	0	0	0	0	40	0.272108843537415
221	1	2	2018	Control	0	ovor.mn	147	0	0	0	0	0	89	0.605442176870748
222	1	2	2018	Control	0	vargrass.no	171.5	0	0	0	0	0	104	0.606413994169096
223	1	2	2018	Fence	0	cedr.us	230	1	0	NA	NA	NA	47	0.204347826086957
224	1	2	2018	K	0	sval.no	108	NA	NA	0	1	0	25	0.231481481481481
225	1	2	2018	N	0	hustai.mn	55.5	NA	NA	1	0	0	27.8	0.500900900900901
226	1	2	2018	NP	0	wupatki.us	116.25	NA	NA	1	0	1	0.25	0.0021505376344086
227	1	2	2018	NPK	0	tejon_foot.us	267	0	1	1	1	1	84	0.314606741573034
228	1	2	2018	NPK	0	tejon_south.us	156	0	1	1	1	1	22	0.141025641025641
229	1	2	2018	NPK+Fence	0	lubb.us	112	1	1	NA	NA	NA	45	0.401785714285714
230	1	2	2018	P	0	bynb.cn	93	NA	NA	0	0	1	28	0.301075268817204
231	1	2	2019	Control	0	gce_fresh.us	130	0	0	0	0	0	35	0.269230769230769
232	1	2	2019	NPK	0	drake.za	104	0	1	1	1	1	10	0.0961538461538462
233	1	2	2019	NPK	0	mcdan.us	170	0	1	1	1	1	113	0.664705882352941
234	1	2	2019	PK	0	sandhill.us	204	NA	NA	0	1	1	75	0.367647058823529
235	1	2	2021	Control	0	cammead.us	25.8	0	0	0	0	0	25.6	0.992248062015504
236	1	2	2021	Control	0	colhill.us	46.85	0	0	0	0	0	13.85	0.295624332977588
237	1	2	2021	Control	0	glacphr.us	56.8	0	0	0	0	0	30.2	0.53169014084507
238	1	2	2021	Control	0	lac.ca	101	0	0	0	0	0	30	0.297029702970297
239	1	2	2021	Control	0	mmounds.us	27.8	0	0	0	0	0	17.8	0.640287769784173
240	1	2	2021	Control	0	mrapids.us	15.75	0	0	0	0	0	5.75	0.365079365079365
241	1	2	2021	Control	0	nap.ca	103	0	0	0	0	0	5	0.0485436893203883
242	1	2	2021	Control	0	spar.ca	115	0	0	0	0	0	21	0.182608695652174
243	1	2	2021	Control	0	twostep.us	10.2	0	0	0	0	0	0.1	0.00980392156862745
244	1	3	2007	Control	0	amcamp.us	147.2	0	0	0	0	0	21.45	0.145720108695652
245	1	3	2007	Control	0	bttr.us	265	0	0	0	0	0	25	0.0943396226415094
246	1	3	2007	Control	0	cowi.ca	113	0	0	0	0	0	29	0.256637168141593
247	1	3	2007	Control	0	derr.au	102.5	0	0	0	0	0	0.5	0.0048780487804878
248	1	3	2007	Control	0	elkh.us	526	0	0	0	0	0	136	0.258555133079848
249	1	3	2007	Control	0	glac.us	24.85	0	0	0	0	0	10.6	0.426559356136821
250	1	3	2007	Control	0	hall.us	116	0	0	0	0	0	61	0.525862068965517
251	1	3	2007	Control	0	hast.us	220	0	0	0	0	0	20	0.0909090909090909
252	1	3	2007	Control	0	hero.uk	136	0	0	0	0	0	21	0.154411764705882
253	1	3	2007	Control	0	jasp.us	215	0	0	0	0	0	49	0.227906976744186
254	1	3	2007	Control	0	konzn1b.us	262	0	0	0	0	0	82	0.312977099236641
255	1	3	2007	Control	0	lead.us	128	0	0	0	0	0	42	0.328125
256	1	3	2007	Control	0	niwo.us	186	0	0	0	0	0	80	0.43010752688172
257	1	3	2007	Control	0	rook.uk	77	0	0	0	0	0	51	0.662337662337662
258	1	3	2007	Control	0	ucsc.us	430	0	0	0	0	0	80	0.186046511627907
259	1	3	2007	K	0	sage.us	128.1	NA	NA	0	1	0	31.1	0.242779078844653
260	1	3	2007	N	0	spin.us	100	NA	NA	1	0	0	5	0.05
261	1	3	2007	N	0	tyso.us	87	NA	NA	1	0	0	30	0.344827586206897
262	1	3	2007	NK	0	barta.us	50	NA	NA	1	1	0	12	0.24
263	1	3	2007	NK	0	cdpt.us	100	NA	NA	1	1	0	11	0.11
264	1	3	2007	NK	0	hart.us	113	NA	NA	1	1	0	4	0.0353982300884956
265	1	3	2007	NK	0	hnvr.us	58	NA	NA	1	1	0	47	0.810344827586207
266	1	3	2007	NK	0	hopl.us	234	NA	NA	1	1	0	50	0.213675213675214
267	1	3	2007	NK	0	smith.us	118.5	NA	NA	1	1	0	19	0.160337552742616
268	1	3	2007	NK	0	unc.us	109.2	NA	NA	1	1	0	2.1	0.0192307692307692
269	1	3	2007	NP	0	pape.de	183	NA	NA	1	0	1	5	0.0273224043715847
270	1	3	2007	NPK	0	cdcr.us	235.5	0	1	1	1	1	9.5	0.0403397027600849
271	1	3	2007	NPK	0	kiny.au	150	0	1	1	1	1	58.5	0.39
272	1	3	2007	NPK	0	sedg.us	187	0	1	1	1	1	17	0.0909090909090909
273	1	3	2007	NPK+Fence	0	konz.us	207	1	1	NA	NA	NA	44	0.21256038647343
274	1	3	2007	P	0	azi.cn	173.1	NA	NA	0	0	1	104.5	0.60369728480647
275	1	3	2007	P	0	look.us	178	NA	NA	0	0	1	25	0.140449438202247
276	1	3	2007	P	0	sevi.us	70.21	NA	NA	0	0	1	8.76	0.124768551488392
277	1	3	2007	P	0	temple.us	300	NA	NA	0	0	1	135	0.45
278	1	3	2007	PK	0	bnch.us	191	NA	NA	0	1	1	41	0.214659685863874
279	1	3	2007	PK	0	sava.us	143.3	NA	NA	0	1	1	19.2	0.133984647592463
280	1	3	2007	PK	0	shps.us	107	NA	NA	0	1	1	14	0.130841121495327
281	1	3	2007	PK	0	sier.us	208.3	NA	NA	0	1	1	25.3	0.121459433509362
282	1	3	2008	Control	0	lancaster.uk	109	0	0	0	0	0	25	0.229357798165138
283	1	3	2008	K	0	sereng.tz	100	NA	NA	0	1	0	1.9	0.019
284	1	3	2008	N	0	bldr.us	101.5	NA	NA	1	0	0	3	0.0295566502463054
285	1	3	2008	N	0	elliot.us	298	NA	NA	1	0	0	111	0.37248322147651
286	1	3	2008	NP	0	mtca.au	104.5	NA	NA	1	0	1	15.5	0.148325358851675
287	1	3	2008	NPK	0	burrawan.au	101	0	1	1	1	1	38	0.376237623762376
288	1	3	2008	NPK+Fence	0	trel.us	152	1	1	NA	NA	NA	101	0.664473684210526
289	1	3	2008	P	0	valm.ch	106	NA	NA	0	0	1	30	0.283018867924528
290	1	3	2008	PK	0	frue.ch	262	NA	NA	0	1	1	103	0.393129770992366
291	1	3	2009	Control	0	bogong.au	97.06	0	0	0	0	0	23.03	0.23727591180713
292	1	3	2009	NP	0	cbgb.us	212	NA	NA	1	0	1	22	0.10377358490566
293	1	3	2009	P	0	ukul.za	236	NA	NA	0	0	1	97	0.411016949152542
294	1	3	2010	Control	0	koffler.ca	323	0	0	0	0	0	73	0.226006191950464
295	1	3	2010	N	0	gilb.za	167	NA	NA	1	0	0	49	0.293413173652695
296	1	3	2010	N	0	summ.za	197	NA	NA	1	0	0	58	0.294416243654822
297	1	3	2011	K	0	kibber.in	100	NA	NA	0	1	0	3.5	0.035
298	1	3	2011	P	0	marc.ar	125	NA	NA	0	0	1	21	0.168
299	1	3	2012	Control	0	elva.ee	101	0	0	0	0	0	59	0.584158415841584
300	1	3	2012	Control	0	kirik.ee	117	0	0	0	0	0	80	0.683760683760684
301	1	3	2012	NPK	0	comp.pt	232.5	0	1	1	1	1	147.5	0.634408602150538
302	1	3	2012	P	0	doane.us	172	NA	NA	0	0	1	12	0.0697674418604651
303	1	3	2013	Control	0	anti.ec	214.5	0	0	0	0	0	116	0.540792540792541
304	1	3	2013	Control	0	bunya.au	107	0	0	0	0	0	17	0.158878504672897
305	1	3	2013	Control	0	jorn.us	103.25	0	0	0	0	0	32.25	0.312348668280872
306	1	3	2013	Control	0	kbs.us	96	0	0	0	0	0	81	0.84375
307	1	3	2013	Control	0	mitch.au	104	0	0	0	0	0	2	0.0192307692307692
308	1	3	2013	N	0	chilcas.ar	154.25	NA	NA	1	0	0	8.75	0.0567260940032415
309	1	3	2013	NK	0	jena.de	236	NA	NA	1	1	0	13	0.0550847457627119
310	1	3	2013	NPK	0	kilp.fi	131.65	0	1	1	1	1	14.7	0.11165970375997
311	1	3	2013	P	0	pich.ec	160.5	NA	NA	0	0	1	60.5	0.376947040498442
312	1	3	2013	P	0	ping.au	100	NA	NA	0	0	1	38	0.38
313	1	3	2013	P	0	pinj.au	119	NA	NA	0	0	1	1.5	0.0126050420168067
314	1	3	2014	Control	0	uwo.ca	110	0	0	0	0	0	75	0.681818181818182
315	1	3	2014	N	0	yarra.au	105.5	NA	NA	1	0	0	2.5	0.023696682464455
316	1	3	2014	NP	0	kidman.au	87	NA	NA	1	0	1	3	0.0344827586206897
317	1	3	2014	NPK+Fence	0	saana.fi	201.2	1	1	NA	NA	NA	99.7	0.495526838966203
318	1	3	2015	Control	0	gall.it	232	0	0	0	0	0	46	0.198275862068966
319	1	3	2015	Control	0	potrok.ar	100	0	0	0	0	0	4	0.04
320	1	3	2015	Control	0	spv.ar	112	0	0	0	0	0	3	0.0267857142857143
321	1	3	2015	NK	0	burren.ie	120	NA	NA	1	1	0	43	0.358333333333333
322	1	3	2015	NP	0	bari.ar	222.9	NA	NA	1	0	1	45.5	0.204127411395245
323	1	3	2015	P	0	arch.us	146	NA	NA	0	0	1	3	0.0205479452054795
324	1	3	2015	P	0	lake.us	210	NA	NA	0	0	1	18	0.0857142857142857
325	1	3	2015	P	0	podo.ec	95	NA	NA	0	0	1	45	0.473684210526316
326	1	3	2015	PK	0	badlau.de	132	NA	NA	0	1	1	57	0.431818181818182
327	1	3	2015	PK	0	glcr.us	100.3	NA	NA	0	1	1	0.3	0.00299102691924227
328	1	3	2016	Control	0	abisko.se	126	0	0	0	0	0	16	0.126984126984127
329	1	3	2016	Control	0	kark.se	133	0	0	0	0	0	54	0.406015037593985
330	1	3	2016	Control	0	lakta.se	104	0	0	0	0	0	4	0.0384615384615385
331	1	3	2016	Control	0	vass.se	152	0	0	0	0	0	15	0.0986842105263158
332	1	3	2016	NPK	0	msum.us	153	0	1	1	1	1	15.5	0.101307189542484
333	1	3	2016	P	0	nilla.au	113.2	NA	NA	0	0	1	5.1	0.0450530035335689
334	1	3	2016	PK	0	bayr.de	172.4	NA	NA	0	1	1	63.2	0.366589327146172
335	1	3	2017	Control	0	msla_2.us	128	0	0	0	0	0	5	0.0390625
336	1	3	2017	N	0	bnbt.us	136	NA	NA	1	0	0	30	0.220588235294118
337	1	3	2017	N	0	veluwe.nl	122.5	NA	NA	1	0	0	29.5	0.240816326530612
338	1	3	2017	NP	0	hogtwo.us	62	NA	NA	1	0	1	22	0.354838709677419
339	1	3	2017	NPK+Fence	0	msla_3.us	141	1	1	NA	NA	NA	17	0.120567375886525
340	1	3	2017	NPK+Fence	0	neba.jp	183	1	1	NA	NA	NA	20	0.109289617486339
341	1	3	2017	P	0	msla.us	138	NA	NA	0	0	1	37	0.268115942028986
342	1	3	2017	PK	0	meto.us	57.5	NA	NA	0	1	1	20.5	0.356521739130435
343	1	3	2018	Control	0	azitwo.cn	161	0	0	0	0	0	35	0.217391304347826
344	1	3	2018	Control	0	ovor.mn	133	0	0	0	0	0	55	0.413533834586466
345	1	3	2018	Control	0	vargrass.no	131	0	0	0	0	0	36	0.274809160305344
346	1	3	2018	Control	0	varheath.no	223.5	0	0	0	0	0	2	0.00894854586129754
347	1	3	2018	N	0	bynb.cn	89	NA	NA	1	0	0	27	0.303370786516854
348	1	3	2018	NK	0	lubb.us	123	NA	NA	1	1	0	11	0.0894308943089431
349	1	3	2018	NK	0	wupatki.us	80.025	NA	NA	1	1	0	0.025	0.000312402374258044
350	1	3	2018	NPK	0	cedr.us	208	0	1	1	1	1	35	0.168269230769231
351	1	3	2018	NPK+Fence	0	tejon_foot.us	238	1	1	NA	NA	NA	28	0.117647058823529
352	1	3	2018	NPK+Fence	0	tejon_south.us	197	1	1	NA	NA	NA	43	0.218274111675127
353	1	3	2018	P	0	sval.no	120	NA	NA	0	0	1	53	0.441666666666667
354	1	3	2019	Control	0	gce_fresh.us	110	0	0	0	0	0	20	0.181818181818182
355	1	3	2019	NP	0	mcdan.us	154	NA	NA	1	0	1	89	0.577922077922078
356	1	3	2019	P	0	drake.za	102	NA	NA	0	0	1	9	0.0882352941176471
357	1	3	2021	Control	0	cammead.us	25	0	0	0	0	0	23	0.92
358	1	3	2021	Control	0	colhill.us	83.6	0	0	0	0	0	8.6	0.102870813397129
359	1	3	2021	Control	0	glacphr.us	90.1	0	0	0	0	0	45.1	0.500554938956715
360	1	3	2021	Control	0	lac.ca	83	0	0	0	0	0	36	0.433734939759036
361	1	3	2021	Control	0	marcel.us	15.25	0	0	0	0	0	0.25	0.0163934426229508
362	1	3	2021	Control	0	mmounds.us	28.45	0	0	0	0	0	24.5	0.86115992970123
363	1	3	2021	Control	0	mrapids.us	11.2	0	0	0	0	0	3.2	0.285714285714286
364	1	3	2021	Control	0	nap.ca	103	0	0	0	0	0	22	0.213592233009709
365	1	3	2021	Control	0	spar.ca	57	0	0	0	0	0	9	0.157894736842105
366	1	3	2021	Control	0	twostep.us	12.5	0	0	0	0	0	1	0.08
367	1	4	2007	Control	0	amcamp.us	120.95	0	0	0	0	0	16.1	0.133112856552294
368	1	4	2007	Control	0	bttr.us	225	0	0	0	0	0	30	0.133333333333333
369	1	4	2007	Control	0	derr.au	102	0	0	0	0	0	0.5	0.00490196078431373
370	1	4	2007	Control	0	fnly.us	377	0	0	0	0	0	51	0.135278514588859
371	1	4	2007	Control	0	glac.us	40.5	0	0	0	0	0	16.5	0.407407407407407
372	1	4	2007	Control	0	hast.us	187	0	0	0	0	0	1	0.0053475935828877
373	1	4	2007	Control	0	jasp.us	130	0	0	0	0	0	47	0.361538461538462
374	1	4	2007	Control	0	konz.us	268	0	0	0	0	0	49	0.182835820895522
375	1	4	2007	Control	0	konzn1b.us	266	0	0	0	0	0	60	0.225563909774436
376	1	4	2007	Control	0	lead.us	106	0	0	0	0	0	65	0.613207547169811
377	1	4	2007	Control	0	niwo.us	170	0	0	0	0	0	77	0.452941176470588
378	1	4	2007	K	0	barta.us	55	NA	NA	0	1	0	30	0.545454545454545
379	1	4	2007	K	0	cdcr.us	175.5	NA	NA	0	1	0	23.5	0.133903133903134
380	1	4	2007	K	0	cdpt.us	100	NA	NA	0	1	0	15	0.15
381	1	4	2007	K	0	cowi.ca	104	NA	NA	0	1	0	17	0.163461538461538
382	1	4	2007	K	0	sava.us	126.6	NA	NA	0	1	0	24.3	0.191943127962085
383	1	4	2007	K	0	unc.us	102.1	NA	NA	0	1	0	6	0.0587659157688541
384	1	4	2007	N	0	azi.cn	175.3	NA	NA	1	0	0	102.7	0.585852823730747
385	1	4	2007	N	0	bnch.us	204	NA	NA	1	0	0	82	0.401960784313726
386	1	4	2007	N	0	temple.us	216	NA	NA	1	0	0	35	0.162037037037037
387	1	4	2007	NK	0	mcla.us	178	NA	NA	1	1	0	16	0.0898876404494382
388	1	4	2007	NK	0	sage.us	157.2	NA	NA	1	1	0	30.2	0.192111959287532
389	1	4	2007	NP	0	hopl.us	221	NA	NA	1	0	1	54	0.244343891402715
390	1	4	2007	NP	0	sgs.us	95	NA	NA	1	0	1	5	0.0526315789473684
391	1	4	2007	NP	0	sier.us	219.2	NA	NA	1	0	1	24.2	0.110401459854015
392	1	4	2007	NP	0	smith.us	144.8	NA	NA	1	0	1	38.25	0.264157458563536
393	1	4	2007	NPK	0	hart.us	112	0	1	1	1	1	4	0.0357142857142857
394	1	4	2007	NPK	0	hero.uk	137	0	1	1	1	1	20	0.145985401459854
395	1	4	2007	NPK	0	hnvr.us	87	0	1	1	1	1	13	0.149425287356322
396	1	4	2007	NPK	0	look.us	139.5	0	1	1	1	1	37.5	0.268817204301075
397	1	4	2007	NPK	0	rook.uk	79.3	0	1	1	1	1	43.1	0.543505674653216
398	1	4	2007	NPK+Fence	0	spin.us	98	1	1	NA	NA	NA	7	0.0714285714285714
399	1	4	2007	P	0	hall.us	131	NA	NA	0	0	1	58	0.442748091603053
400	1	4	2007	P	0	shps.us	103.5	NA	NA	0	0	1	17.5	0.169082125603865
401	1	4	2007	P	0	tyso.us	91.4	NA	NA	0	0	1	11.3	0.12363238512035
402	1	4	2007	PK	0	kiny.au	123	NA	NA	0	1	1	36.5	0.296747967479675
403	1	4	2007	PK	0	pape.de	123	NA	NA	0	1	1	1	0.00813008130081301
404	1	4	2007	PK	0	sedg.us	153	NA	NA	0	1	1	32	0.209150326797386
405	1	4	2007	PK	0	sevi.us	77.73	NA	NA	0	1	1	16.18	0.208156438955358
406	1	4	2008	N	0	burrawan.au	117	NA	NA	1	0	0	38	0.324786324786325
407	1	4	2008	N	0	valm.ch	106	NA	NA	1	0	0	55	0.518867924528302
408	1	4	2008	NK	0	bldr.us	93.5	NA	NA	1	1	0	23	0.245989304812834
409	1	4	2008	NK	0	lancaster.uk	98	NA	NA	1	1	0	23	0.23469387755102
410	1	4	2008	NP	0	frue.ch	256	NA	NA	1	0	1	53	0.20703125
411	1	4	2008	NPK+Fence	0	elliot.us	329	1	1	NA	NA	NA	90	0.27355623100304
412	1	4	2008	P	0	trel.us	129	NA	NA	0	0	1	114	0.883720930232558
413	1	4	2008	PK	0	mtca.au	117.5	NA	NA	0	1	1	10	0.0851063829787234
414	1	4	2008	PK	0	sereng.tz	99.8	NA	NA	0	1	1	9.7	0.0971943887775551
415	1	4	2009	Fence	0	bogong.au	91.05	1	0	NA	NA	NA	30.04	0.329928610653487
416	1	4	2009	NPK	0	cbgb.us	214.5	0	1	1	1	1	10.5	0.048951048951049
417	1	4	2009	PK	0	ukul.za	220	NA	NA	0	1	1	54	0.245454545454545
418	1	4	2010	NK	0	koffler.ca	305	NA	NA	1	1	0	60	0.19672131147541
419	1	4	2010	NPK	0	summ.za	190	0	1	1	1	1	72	0.378947368421053
420	1	4	2010	NPK+Fence	0	gilb.za	171	1	1	NA	NA	NA	41	0.239766081871345
421	1	4	2011	NK	0	kibber.in	100	NA	NA	1	1	0	14	0.14
422	1	4	2011	NPK	0	marc.ar	126	0	1	1	1	1	15	0.119047619047619
423	1	4	2012	Control	0	elva.ee	100	0	0	0	0	0	41	0.41
424	1	4	2012	Control	0	kirik.ee	169	0	0	0	0	0	110	0.650887573964497
425	1	4	2012	Fence	0	comp.pt	214	1	0	NA	NA	NA	149	0.696261682242991
426	1	4	2012	NK	0	doane.us	121	NA	NA	1	1	0	3	0.0247933884297521
427	1	4	2013	Control	0	anti.ec	109	0	0	0	0	0	55	0.504587155963303
428	1	4	2013	Control	0	bunya.au	106	0	0	0	0	0	6	0.0566037735849057
429	1	4	2013	Control	0	jorn.us	126.5	0	0	0	0	0	41	0.324110671936759
430	1	4	2013	Control	0	mitch.au	112	0	0	0	0	0	7	0.0625
431	1	4	2013	N	0	pich.ec	116.5	NA	NA	1	0	0	43.5	0.373390557939914
432	1	4	2013	N	0	ping.au	101	NA	NA	1	0	0	35	0.346534653465347
433	1	4	2013	NP	0	chilcas.ar	133.75	NA	NA	1	0	1	10.5	0.0785046728971963
434	1	4	2013	NP	0	jena.de	260	NA	NA	1	0	1	32.5	0.125
435	1	4	2013	NP	0	kilp.fi	55.7	NA	NA	1	0	1	15	0.269299820466786
436	1	4	2013	PK	0	kbs.us	92	NA	NA	0	1	1	68	0.739130434782609
437	1	4	2014	Control	0	saana.fi	241.6	0	0	0	0	0	119.8	0.495860927152318
438	1	4	2014	Control	0	uwo.ca	85	0	0	0	0	0	75	0.88235294117647
439	1	4	2014	NP	0	yarra.au	104.4	NA	NA	1	0	1	10	0.0957854406130268
440	1	4	2014	NPK+Fence	0	kidman.au	95	1	1	NA	NA	NA	5	0.0526315789473684
441	1	4	2015	Control	0	gall.it	159	0	0	0	0	0	67	0.421383647798742
442	1	4	2015	Control	0	podo.ec	106	0	0	0	0	0	9	0.0849056603773585
443	1	4	2015	Control	0	spv.ar	118	0	0	0	0	0	5	0.0423728813559322
444	1	4	2015	Fence	0	glcr.us	109.4	1	0	NA	NA	NA	1.4	0.0127970749542962
445	1	4	2015	N	0	arch.us	138.5	NA	NA	1	0	0	12	0.0866425992779783
446	1	4	2015	N	0	lake.us	248	NA	NA	1	0	0	23	0.092741935483871
447	1	4	2015	NP	0	burren.ie	162	NA	NA	1	0	1	40	0.246913580246914
448	1	4	2015	NPK	0	badlau.de	128	0	1	1	1	1	32	0.25
449	1	4	2015	NPK	0	bari.ar	215.4	0	1	1	1	1	7	0.0324976787372331
450	1	4	2015	P	0	potrok.ar	100	NA	NA	0	0	1	5	0.05
451	1	4	2016	Control	0	abisko.se	116	0	0	0	0	0	31	0.267241379310345
452	1	4	2016	Control	0	kark.se	115	0	0	0	0	0	69	0.6
453	1	4	2016	Control	0	lakta.se	137	0	0	0	0	0	13	0.0948905109489051
454	1	4	2016	Control	0	vass.se	109	0	0	0	0	0	23	0.211009174311927
455	1	4	2016	N	0	msum.us	179	NA	NA	1	0	0	50	0.279329608938547
456	1	4	2016	NPK+Fence	0	nilla.au	114.8	1	1	NA	NA	NA	0.8	0.00696864111498258
457	1	4	2016	P	0	bayr.de	159.1	NA	NA	0	0	1	27.1	0.170333123821496
458	1	4	2017	K	0	neba.jp	208	NA	NA	0	1	0	22	0.105769230769231
459	1	4	2017	N	0	meto.us	64.5	NA	NA	1	0	0	17	0.263565891472868
460	1	4	2017	N	0	msla.us	170	NA	NA	1	0	0	52	0.305882352941176
461	1	4	2017	NK	0	msla_3.us	127	NA	NA	1	1	0	25	0.196850393700787
462	1	4	2017	NPK	0	msla_2.us	126	0	1	1	1	1	12	0.0952380952380952
463	1	4	2017	NPK	0	veluwe.nl	114.5	0	1	1	1	1	33.5	0.292576419213974
464	1	4	2017	P	0	bnbt.us	137	NA	NA	0	0	1	29	0.211678832116788
465	1	4	2018	Control	0	azitwo.cn	140	0	0	0	0	0	63	0.45
466	1	4	2018	Control	0	ovor.mn	90	0	0	0	0	0	20	0.222222222222222
467	1	4	2018	Control	0	vargrass.no	143	0	0	0	0	0	76.5	0.534965034965035
468	1	4	2018	Control	0	varheath.no	278	0	0	0	0	0	2	0.00719424460431655
469	1	4	2018	Fence	0	tejon_foot.us	220	1	0	NA	NA	NA	24	0.109090909090909
470	1	4	2018	Fence	0	tejon_south.us	128	1	0	NA	NA	NA	10	0.078125
471	1	4	2018	K	0	hustai.mn	51.3	NA	NA	0	1	0	26.9	0.524366471734893
472	1	4	2018	K	0	lubb.us	135	NA	NA	0	1	0	10	0.0740740740740741
473	1	4	2018	N	0	sval.no	122	NA	NA	1	0	0	30	0.245901639344262
474	1	4	2018	P	0	cedr.us	274	NA	NA	0	0	1	74	0.27007299270073
475	1	4	2018	PK	0	bynb.cn	84	NA	NA	0	1	1	14	0.166666666666667
476	1	4	2019	Control	0	gce_fresh.us	100	0	0	0	0	0	15	0.15
477	1	4	2019	K	0	sandhill.us	219	NA	NA	0	1	0	91	0.415525114155251
478	1	4	2019	NK	0	mcdan.us	125	NA	NA	1	1	0	45	0.36
479	1	4	2019	PK	0	drake.za	102	NA	NA	0	1	1	8	0.0784313725490196
480	1	4	2021	Control	0	cammead.us	40	0	0	0	0	0	37	0.925
481	1	4	2021	Control	0	colhill.us	71.8	0	0	0	0	0	16.8	0.233983286908078
482	1	4	2021	Control	0	glacphr.us	44	0	0	0	0	0	27	0.613636363636364
483	1	4	2021	Control	0	lac.ca	97	0	0	0	0	0	69	0.711340206185567
484	1	4	2021	Control	0	marcel.us	18.5	0	0	0	0	0	0.5	0.027027027027027
485	1	4	2021	Control	0	mmounds.us	20.7	0	0	0	0	0	12.6	0.608695652173913
486	1	4	2021	Control	0	mrapids.us	24.1	0	0	0	0	0	3.1	0.128630705394191
487	1	4	2021	Control	0	nap.ca	104	0	0	0	0	0	25	0.240384615384615
488	1	4	2021	Control	0	spar.ca	102	0	0	0	0	0	15	0.147058823529412
489	1	4	2021	Control	0	twostep.us	6.35	0	0	0	0	0	0.25	0.0393700787401575
490	1	5	2007	Control	0	amcamp.us	137.75	0	0	0	0	0	24	0.174228675136116
491	1	5	2007	Control	0	bttr.us	355	0	0	0	0	0	80	0.225352112676056
492	1	5	2007	Control	0	derr.au	108.5	0	0	0	0	0	0.5	0.00460829493087558
493	1	5	2007	Control	0	fnly.us	153	0	0	0	0	0	35	0.22875816993464
494	1	5	2007	Control	0	glac.us	17	0	0	0	0	0	11	0.647058823529412
495	1	5	2007	Control	0	hast.us	215	0	0	0	0	0	15	0.0697674418604651
496	1	5	2007	Control	0	jasp.us	155	0	0	0	0	0	44	0.283870967741935
497	1	5	2007	Control	0	lead.us	74	0	0	0	0	0	43	0.581081081081081
498	1	5	2007	Control	0	sier.us	225.1	0	0	0	0	0	45	0.199911150599733
499	1	5	2007	Fence	0	hnvr.us	56	1	0	NA	NA	NA	31	0.553571428571429
500	1	5	2007	K	0	hall.us	120	NA	NA	0	1	0	35	0.291666666666667
501	1	5	2007	K	0	hart.us	113	NA	NA	0	1	0	5	0.0442477876106195
502	1	5	2007	N	0	barta.us	53	NA	NA	1	0	0	24	0.452830188679245
503	1	5	2007	N	0	cdpt.us	100	NA	NA	1	0	0	13	0.13
504	1	5	2007	N	0	hero.uk	137	NA	NA	1	0	0	24	0.175182481751825
505	1	5	2007	N	0	konz.us	195	NA	NA	1	0	0	29	0.148717948717949
506	1	5	2007	N	0	look.us	181	NA	NA	1	0	0	19	0.104972375690608
507	1	5	2007	N	0	pape.de	143	NA	NA	1	0	0	1	0.00699300699300699
508	1	5	2007	N	0	rook.uk	82	NA	NA	1	0	0	62	0.75609756097561
509	1	5	2007	N	0	sava.us	138.3	NA	NA	1	0	0	19.2	0.13882863340564
510	1	5	2007	N	0	unc.us	96.1	NA	NA	1	0	0	9	0.0936524453694069
511	1	5	2007	NK	0	shps.us	107	NA	NA	1	1	0	19	0.177570093457944
512	1	5	2007	NK	0	tyso.us	101.2	NA	NA	1	1	0	18.2	0.179841897233202
513	1	5	2007	NP	0	kiny.au	93	NA	NA	1	0	1	47.5	0.510752688172043
514	1	5	2007	NP	0	sage.us	132.2	NA	NA	1	0	1	4.1	0.0310136157337368
515	1	5	2007	NP	0	spin.us	106	NA	NA	1	0	1	1	0.00943396226415094
516	1	5	2007	NPK	0	bnch.us	183	0	1	1	1	1	38	0.207650273224044
517	1	5	2007	NPK	0	mcla.us	176	0	1	1	1	1	13	0.0738636363636364
518	1	5	2007	NPK+Fence	0	smith.us	136.1	1	1	NA	NA	NA	25.5	0.187362233651727
519	1	5	2007	P	0	cowi.ca	126	NA	NA	0	0	1	12	0.0952380952380952
520	1	5	2007	P	0	sedg.us	212	NA	NA	0	0	1	12	0.0566037735849057
521	1	5	2007	P	0	sevi.us	80.7	NA	NA	0	0	1	6.15	0.0762081784386617
522	1	5	2007	P	0	sgs.us	99	NA	NA	0	0	1	2	0.0202020202020202
523	1	5	2007	PK	0	azi.cn	166.9	NA	NA	0	1	1	97.8	0.585979628520072
524	1	5	2007	PK	0	hopl.us	219	NA	NA	0	1	1	28	0.127853881278539
525	1	5	2007	PK	0	temple.us	228	NA	NA	0	1	1	43	0.18859649122807
526	1	5	2008	Fence	0	lancaster.uk	96	1	0	NA	NA	NA	22	0.229166666666667
527	1	5	2008	Fence	0	trel.us	165	1	0	NA	NA	NA	110	0.666666666666667
528	1	5	2008	NK	0	elliot.us	347	NA	NA	1	1	0	104	0.29971181556196
529	1	5	2008	NPK+Fence	0	burrawan.au	103	1	1	NA	NA	NA	31	0.300970873786408
530	1	5	2008	NPK+Fence	0	frue.ch	290	1	1	NA	NA	NA	64	0.220689655172414
531	1	5	2008	NPK+Fence	0	mtca.au	109	1	1	NA	NA	NA	21	0.192660550458716
532	1	5	2008	NPK+Fence	0	sereng.tz	99.9	1	1	NA	NA	NA	6.2	0.0620620620620621
533	1	5	2008	PK	0	bldr.us	70.5	NA	NA	0	1	1	13	0.184397163120567
534	1	5	2008	PK	0	valm.ch	105	NA	NA	0	1	1	65	0.619047619047619
535	1	5	2009	Control	0	ukul.za	202	0	0	0	0	0	77	0.381188118811881
536	1	5	2009	NPK	0	bogong.au	74.05	0	1	1	1	1	23.03	0.311006076975017
537	1	5	2010	PK	0	gilb.za	184	NA	NA	0	1	1	70	0.380434782608696
538	1	5	2010	PK	0	koffler.ca	277	NA	NA	0	1	1	62	0.223826714801444
539	1	5	2010	PK	0	summ.za	201	NA	NA	0	1	1	64	0.318407960199005
540	1	5	2011	NK	0	marc.ar	146	NA	NA	1	1	0	41	0.280821917808219
541	1	5	2011	NP	0	kibber.in	100	NA	NA	1	0	1	14.25	0.1425
542	1	5	2012	Control	0	comp.pt	198	0	0	0	0	0	92	0.464646464646465
543	1	5	2012	Control	0	elva.ee	83	0	0	0	0	0	46	0.55421686746988
544	1	5	2012	Control	0	kirik.ee	156	0	0	0	0	0	105	0.673076923076923
545	1	5	2013	Control	0	anti.ec	116.5	0	0	0	0	0	67	0.575107296137339
546	1	5	2013	Control	0	bunya.au	102	0	0	0	0	0	6	0.0588235294117647
547	1	5	2013	Control	0	chilcas.ar	133.75	0	0	0	0	0	1.5	0.011214953271028
548	1	5	2013	Control	0	jena.de	234	0	0	0	0	0	34.5	0.147435897435897
549	1	5	2013	Control	0	jorn.us	62.11	0	0	0	0	0	4.61	0.0742231524714217
550	1	5	2013	Control	0	kilp.fi	76.1	0	0	0	0	0	17.1	0.224704336399474
551	1	5	2013	Control	0	mitch.au	101	0	0	0	0	0	6	0.0594059405940594
552	1	5	2013	NK	0	kbs.us	103	NA	NA	1	1	0	69	0.669902912621359
553	1	5	2013	NK	0	pinj.au	201	NA	NA	1	1	0	0.5	0.00248756218905473
554	1	5	2013	PK	0	pich.ec	138	NA	NA	0	1	1	33	0.239130434782609
555	1	5	2013	PK	0	ping.au	101	NA	NA	0	1	1	63	0.623762376237624
556	1	5	2014	Control	0	uwo.ca	102	0	0	0	0	0	93	0.911764705882353
557	1	5	2014	K	0	saana.fi	219.6	NA	NA	0	1	0	108.8	0.495446265938069
558	1	5	2014	NK	0	kidman.au	106	NA	NA	1	1	0	3	0.0283018867924528
559	1	5	2014	P	0	yarra.au	105	NA	NA	0	0	1	8.2	0.0780952380952381
560	1	5	2015	Control	0	gall.it	211	0	0	0	0	0	43	0.203791469194313
561	1	5	2015	Control	0	podo.ec	76	0	0	0	0	0	23	0.302631578947368
562	1	5	2015	Control	0	spv.ar	102	0	0	0	0	0	4	0.0392156862745098
563	1	5	2015	Fence	0	burren.ie	174	1	0	NA	NA	NA	68	0.390804597701149
564	1	5	2015	K	0	potrok.ar	101	NA	NA	0	1	0	6	0.0594059405940594
565	1	5	2015	NP	0	badlau.de	119	NA	NA	1	0	1	57	0.478991596638655
566	1	5	2015	NP	0	glcr.us	100.4	NA	NA	1	0	1	0.4	0.00398406374501992
567	1	5	2015	P	0	bari.ar	217.8	NA	NA	0	0	1	46.3	0.212580348943985
568	1	5	2015	PK	0	arch.us	136	NA	NA	0	1	1	9.5	0.0698529411764706
569	1	5	2015	PK	0	lake.us	249	NA	NA	0	1	1	40	0.160642570281124
570	1	5	2016	Control	0	abisko.se	103	0	0	0	0	0	2	0.0194174757281553
571	1	5	2016	Control	0	kark.se	124	0	0	0	0	0	34	0.274193548387097
572	1	5	2016	Control	0	vass.se	77	0	0	0	0	0	32	0.415584415584416
573	1	5	2016	N	0	bayr.de	131	NA	NA	1	0	0	36	0.274809160305344
574	1	5	2016	NP	0	msum.us	220	NA	NA	1	0	1	85	0.386363636363636
575	1	5	2016	NP	0	nilla.au	102.7	NA	NA	1	0	1	0.7	0.0068159688412853
576	1	5	2017	Fence	0	neba.jp	150	1	0	NA	NA	NA	20	0.133333333333333
577	1	5	2017	NK	0	bnbt.us	151	NA	NA	1	1	0	69	0.456953642384106
578	1	5	2017	NPK+Fence	0	msla.us	144	1	1	NA	NA	NA	43	0.298611111111111
579	1	5	2017	NPK+Fence	0	msla_2.us	129	1	1	NA	NA	NA	13	0.10077519379845
580	1	5	2017	PK	0	msla_3.us	125	NA	NA	0	1	1	35	0.28
581	1	5	2017	PK	0	veluwe.nl	114	NA	NA	0	1	1	53.5	0.469298245614035
582	1	5	2018	Control	0	azitwo.cn	146	0	0	0	0	0	40	0.273972602739726
583	1	5	2018	Control	0	ovor.mn	99	0	0	0	0	0	30	0.303030303030303
584	1	5	2018	K	0	wupatki.us	99	NA	NA	0	1	0	0.5	0.00505050505050505
585	1	5	2018	NK	0	bynb.cn	104.5	NA	NA	1	1	0	15.5	0.148325358851675
586	1	5	2018	NP	0	cedr.us	268	NA	NA	1	0	1	46	0.171641791044776
587	1	5	2018	NPK	0	lubb.us	77	0	1	1	1	1	25	0.324675324675325
588	1	5	2018	NPK+Fence	0	tejon_north.us	245	1	1	NA	NA	NA	47	0.191836734693878
589	1	5	2018	PK	0	hustai.mn	84.43	NA	NA	0	1	1	15.5	0.183584034111098
590	1	5	2018	PK	0	sval.no	120	NA	NA	0	1	1	33	0.275
591	1	5	2019	Control	0	drake.za	102	0	0	0	0	0	12	0.117647058823529
592	1	5	2019	Control	0	gce_fresh.us	140	0	0	0	0	0	60	0.428571428571429
593	1	5	2019	Control	0	mcdan.us	119	0	0	0	0	0	26	0.218487394957983
594	1	5	2019	P	0	sandhill.us	216	NA	NA	0	0	1	92	0.425925925925926
595	1	5	2021	Control	0	cammead.us	22.6	0	0	0	0	0	19.6	0.867256637168142
596	1	5	2021	Control	0	colhill.us	83.65	0	0	0	0	0	8.65	0.103407053197848
597	1	5	2021	Control	0	glacphr.us	36.8	0	0	0	0	0	14.8	0.402173913043478
598	1	5	2021	Control	0	lac.ca	103	0	0	0	0	0	18	0.174757281553398
599	1	5	2021	Control	0	marcel.us	35.1	0	0	0	0	0	0.1	0.00284900284900285
600	1	5	2021	Control	0	mmounds.us	34.75	0	0	0	0	0	26.3	0.756834532374101
601	1	5	2021	Control	0	mrapids.us	44.1	0	0	0	0	0	2.1	0.0476190476190476
602	1	5	2021	Control	0	nap.ca	110	0	0	0	0	0	20	0.181818181818182
603	1	5	2021	Control	0	spar.ca	129	0	0	0	0	0	38	0.294573643410853
604	1	5	2021	Control	0	twostep.us	12	0	0	0	0	0	3	0.25
605	1	6	2007	Control	0	amcamp.us	142.35	0	0	0	0	0	21.35	0.149982437653671
606	1	6	2007	Control	0	bttr.us	282	0	0	0	0	0	13	0.0460992907801418
607	1	6	2007	Control	0	derr.au	114	0	0	0	0	0	1.5	0.0131578947368421
608	1	6	2007	Control	0	glac.us	38.75	0	0	0	0	0	11.5	0.296774193548387
609	1	6	2007	Control	0	hast.us	252	0	0	0	0	0	100	0.396825396825397
610	1	6	2007	Control	0	jasp.us	139	0	0	0	0	0	59	0.424460431654676
611	1	6	2007	Control	0	lead.us	101	0	0	0	0	0	35	0.346534653465347
612	1	6	2007	Control	0	niwo.us	156	0	0	0	0	0	61	0.391025641025641
613	1	6	2007	Control	0	smith.us	125.1	0	0	0	0	0	23.1	0.184652278177458
614	1	6	2007	Control	0	spin.us	98	0	0	0	0	0	3	0.0306122448979592
615	1	6	2007	Fence	0	mcla.us	163	1	0	NA	NA	NA	1	0.00613496932515337
616	1	6	2007	Fence	0	sage.us	88.1	1	0	NA	NA	NA	28.1	0.318955732122588
617	1	6	2007	Fence	0	sier.us	209	1	0	NA	NA	NA	22	0.105263157894737
618	1	6	2007	K	0	look.us	188	NA	NA	0	1	0	3	0.0159574468085106
619	1	6	2007	N	0	hart.us	152	NA	NA	1	0	0	4	0.0263157894736842
620	1	6	2007	NK	0	azi.cn	162.3	NA	NA	1	1	0	91.7	0.565003080714726
621	1	6	2007	NK	0	sedg.us	205	NA	NA	1	1	0	43	0.209756097560976
622	1	6	2007	NK	0	temple.us	242	NA	NA	1	1	0	76	0.31404958677686
623	1	6	2007	NP	0	barta.us	69	NA	NA	1	0	1	39	0.565217391304348
624	1	6	2007	NP	0	bnch.us	219	NA	NA	1	0	1	46	0.210045662100457
625	1	6	2007	NP	0	cdpt.us	100	NA	NA	1	0	1	10	0.1
626	1	6	2007	NP	0	sava.us	86.3	NA	NA	1	0	1	7.3	0.0845886442641947
627	1	6	2007	NP	0	tyso.us	84.2	NA	NA	1	0	1	9.2	0.109263657957245
628	1	6	2007	NP	0	unc.us	119.3	NA	NA	1	0	1	2.2	0.0184409052808047
629	1	6	2007	NPK	0	sevi.us	74.15	0	1	1	1	1	4.4	0.0593391773432232
630	1	6	2007	NPK	0	shps.us	108.5	0	1	1	1	1	24	0.221198156682028
631	1	6	2007	NPK+Fence	0	cowi.ca	100	1	1	NA	NA	NA	26	0.26
632	1	6	2007	NPK+Fence	0	kiny.au	122	1	1	NA	NA	NA	46	0.377049180327869
633	1	6	2007	P	0	hero.uk	149	NA	NA	0	0	1	20	0.134228187919463
634	1	6	2007	P	0	hnvr.us	63	NA	NA	0	0	1	22	0.349206349206349
635	1	6	2007	P	0	rook.uk	103	NA	NA	0	0	1	59	0.572815533980582
636	1	6	2007	PK	0	cdcr.us	214	NA	NA	0	1	1	18	0.0841121495327103
637	1	6	2007	PK	0	hall.us	109	NA	NA	0	1	1	51	0.467889908256881
638	1	6	2007	PK	0	konz.us	180	NA	NA	0	1	1	18	0.1
639	1	6	2008	Control	0	elliot.us	440	0	0	0	0	0	193	0.438636363636364
640	1	6	2008	K	0	bldr.us	78.5	NA	NA	0	1	0	2.5	0.0318471337579618
641	1	6	2008	N	0	lancaster.uk	106.5	NA	NA	1	0	0	15.5	0.145539906103286
642	1	6	2008	NK	0	valm.ch	119	NA	NA	1	1	0	60	0.504201680672269
643	1	6	2008	NP	0	burrawan.au	138	NA	NA	1	0	1	39	0.282608695652174
644	1	6	2008	NPK	0	sereng.tz	100	0	1	1	1	1	2.7	0.027
645	1	6	2008	P	0	frue.ch	271	NA	NA	0	0	1	89	0.328413284132841
646	1	6	2008	P	0	mtca.au	101.5	NA	NA	0	0	1	9.5	0.0935960591133005
647	1	6	2008	PK	0	trel.us	136	NA	NA	0	1	1	71	0.522058823529412
648	1	6	2009	N	0	ukul.za	241	NA	NA	1	0	0	54	0.224066390041494
649	1	6	2009	NK	0	bogong.au	76.05	NA	NA	1	1	0	24.03	0.315976331360947
650	1	6	2009	NK	0	cbgb.us	194.5	NA	NA	1	1	0	6.5	0.0334190231362468
651	1	6	2010	Control	0	gilb.za	160	0	0	0	0	0	37	0.23125
652	1	6	2010	N	0	koffler.ca	290	NA	NA	1	0	0	80	0.275862068965517
653	1	6	2010	P	0	summ.za	168	NA	NA	0	0	1	53	0.31547619047619
654	1	6	2011	Control	0	marc.ar	110	0	0	0	0	0	5	0.0454545454545455
655	1	6	2011	Fence	0	kibber.in	100	1	0	NA	NA	NA	2.5	0.025
656	1	6	2012	Control	0	elva.ee	97	0	0	0	0	0	54	0.556701030927835
657	1	6	2012	Control	0	kirik.ee	141	0	0	0	0	0	94	0.666666666666667
658	1	6	2012	K	0	doane.us	152	NA	NA	0	1	0	1	0.00657894736842105
659	1	6	2012	NK	0	comp.pt	249.5	NA	NA	1	1	0	108.5	0.434869739478958
660	1	6	2013	Control	0	anti.ec	205.5	0	0	0	0	0	102	0.496350364963504
661	1	6	2013	Control	0	bunya.au	90.4	0	0	0	0	0	1.3	0.0143805309734513
662	1	6	2013	Control	0	jorn.us	63.25	0	0	0	0	0	5.75	0.0909090909090909
663	1	6	2013	Control	0	mitch.au	111	0	0	0	0	0	15	0.135135135135135
664	1	6	2013	Fence	0	kilp.fi	111.5	1	0	NA	NA	NA	7.3	0.0654708520179372
665	1	6	2013	K	0	chilcas.ar	134.75	NA	NA	0	1	0	10.25	0.0760667903525046
666	1	6	2013	K	0	jena.de	206.5	NA	NA	0	1	0	67	0.324455205811138
667	1	6	2013	NK	0	pich.ec	136.5	NA	NA	1	1	0	62.5	0.457875457875458
668	1	6	2013	NK	0	ping.au	105	NA	NA	1	1	0	69	0.657142857142857
669	1	6	2013	NP	0	kbs.us	106	NA	NA	1	0	1	50	0.471698113207547
670	1	6	2013	NPK	0	pinj.au	206	0	1	1	1	1	1	0.00485436893203883
671	1	6	2014	Control	0	kidman.au	102	0	0	0	0	0	4	0.0392156862745098
672	1	6	2014	Control	0	uwo.ca	72	0	0	0	0	0	47	0.652777777777778
673	1	6	2014	PK	0	saana.fi	185.6	NA	NA	0	1	1	69.4	0.373922413793103
674	1	6	2015	Control	0	gall.it	178	0	0	0	0	0	28	0.157303370786517
675	1	6	2015	Control	0	spv.ar	110	0	0	0	0	0	3	0.0272727272727273
676	1	6	2015	K	0	bari.ar	201.1	NA	NA	0	1	0	10	0.0497265042267529
677	1	6	2015	K	0	glcr.us	111.5	NA	NA	0	1	0	14.5	0.130044843049327
678	1	6	2015	N	0	badlau.de	138	NA	NA	1	0	0	60	0.434782608695652
679	1	6	2015	NK	0	arch.us	135	NA	NA	1	1	0	2	0.0148148148148148
680	1	6	2015	NK	0	podo.ec	67	NA	NA	1	1	0	39	0.582089552238806
681	1	6	2015	NPK	0	lake.us	270	0	1	1	1	1	27	0.1
682	1	6	2015	NPK	0	potrok.ar	101	0	1	1	1	1	8	0.0792079207920792
683	1	6	2015	NPK+Fence	0	burren.ie	194	1	1	NA	NA	NA	40	0.206185567010309
684	1	6	2016	Control	0	abisko.se	125	0	0	0	0	0	4	0.032
685	1	6	2016	Control	0	kark.se	158	0	0	0	0	0	98	0.620253164556962
686	1	6	2016	Control	0	lakta.se	124	0	0	0	0	0	19	0.153225806451613
687	1	6	2016	Control	0	vass.se	127	0	0	0	0	0	1	0.0078740157480315
688	1	6	2016	K	0	msum.us	170	NA	NA	0	1	0	24	0.141176470588235
689	1	6	2016	NK	0	bayr.de	177.2	NA	NA	1	1	0	94	0.530474040632054
690	1	6	2016	PK	0	nilla.au	106.2	NA	NA	0	1	1	1.2	0.0112994350282486
691	1	6	2017	Control	0	veluwe.nl	119	0	0	0	0	0	52.5	0.441176470588235
692	1	6	2017	NP	0	bnbt.us	190	NA	NA	1	0	1	3	0.0157894736842105
693	1	6	2017	NP	0	msla_3.us	126	NA	NA	1	0	1	15	0.119047619047619
694	1	6	2017	NPK	0	msla.us	135	0	1	1	1	1	35	0.259259259259259
695	1	6	2017	P	0	neba.jp	209	NA	NA	0	0	1	16	0.076555023923445
696	1	6	2017	PK	0	msla_2.us	137	NA	NA	0	1	1	63	0.45985401459854
697	1	6	2018	Control	0	azitwo.cn	129	0	0	0	0	0	44	0.341085271317829
698	1	6	2018	Control	0	bynb.cn	85	0	0	0	0	0	39	0.458823529411765
699	1	6	2018	Control	0	ovor.mn	131	0	0	0	0	0	71	0.541984732824427
700	1	6	2018	Control	0	tejon_north.us	231	0	0	0	0	0	40	0.173160173160173
701	1	6	2018	Fence	0	wupatki.us	105.5	1	0	NA	NA	NA	0.5	0.004739336492891
702	1	6	2018	NK	0	cedr.us	235	NA	NA	1	1	0	26	0.11063829787234
703	1	6	2018	NK	0	sval.no	119	NA	NA	1	1	0	43	0.361344537815126
704	1	6	2018	NP	0	hustai.mn	101.9	NA	NA	1	0	1	22.2	0.217860647693817
705	1	6	2019	Control	0	gce_fresh.us	115	0	0	0	0	0	35	0.304347826086957
706	1	6	2019	N	0	drake.za	102	NA	NA	1	0	0	11	0.107843137254902
707	1	6	2019	NPK	0	mcdan.us	135	0	1	1	1	1	40	0.296296296296296
708	1	6	2021	Control	0	cammead.us	25.5	0	0	0	0	0	18.5	0.725490196078431
709	1	6	2021	Control	0	colhill.us	42.85	0	0	0	0	0	25.85	0.603267211201867
710	1	6	2021	Control	0	glacphr.us	27.3	0	0	0	0	0	15.3	0.56043956043956
711	1	6	2021	Control	0	lac.ca	98	0	0	0	0	0	45	0.459183673469388
712	1	6	2021	Control	0	marcel.us	40.25	0	0	0	0	0	0.25	0.0062111801242236
713	1	6	2021	Control	0	mmounds.us	34.85	0	0	0	0	0	20.85	0.598278335724534
714	1	6	2021	Control	0	mrapids.us	24	0	0	0	0	0	3	0.125
715	1	6	2021	Control	0	nap.ca	99	0	0	0	0	0	3	0.0303030303030303
716	1	6	2021	Control	0	spar.ca	109	0	0	0	0	0	14	0.128440366972477
717	1	6	2021	Control	0	twostep.us	17.5	0	0	0	0	0	0.5	0.0285714285714286
718	1	7	2007	Control	0	amcamp.us	122.7	0	0	0	0	0	4.1	0.0334148329258354
719	1	7	2007	Control	0	bnch.us	243	0	0	0	0	0	60	0.246913580246914
720	1	7	2007	Control	0	bttr.us	355	0	0	0	0	0	65	0.183098591549296
721	1	7	2007	Control	0	derr.au	127.5	0	0	0	0	0	1	0.00784313725490196
722	1	7	2007	Control	0	glac.us	36	0	0	0	0	0	26	0.722222222222222
723	1	7	2007	Control	0	hast.us	191	0	0	0	0	0	87	0.455497382198953
724	1	7	2007	Control	0	jasp.us	153	0	0	0	0	0	34	0.222222222222222
725	1	7	2007	Control	0	lead.us	101	0	0	0	0	0	61	0.603960396039604
726	1	7	2007	Control	0	look.us	183	0	0	0	0	0	33	0.180327868852459
727	1	7	2007	Control	0	niwo.us	165	0	0	0	0	0	71	0.43030303030303
728	1	7	2007	Control	0	sedg.us	202	0	0	0	0	0	31	0.153465346534653
729	1	7	2007	K	0	hero.uk	143	NA	NA	0	1	0	26	0.181818181818182
730	1	7	2007	K	0	kiny.au	123	NA	NA	0	1	0	52	0.422764227642276
731	1	7	2007	K	0	pape.de	132	NA	NA	0	1	0	8	0.0606060606060606
732	1	7	2007	K	0	rook.uk	92	NA	NA	0	1	0	63	0.684782608695652
733	1	7	2007	N	0	cdcr.us	204.5	NA	NA	1	0	0	23.5	0.114914425427873
734	1	7	2007	NK	0	hall.us	117	NA	NA	1	1	0	30	0.256410256410256
735	1	7	2007	NP	0	azi.cn	159.2	NA	NA	1	0	1	79.4	0.498743718592965
736	1	7	2007	NP	0	temple.us	345	NA	NA	1	0	1	135	0.391304347826087
737	1	7	2007	NPK	0	sava.us	134.2	0	1	1	1	1	6.1	0.0454545454545455
738	1	7	2007	NPK	0	smith.us	136.9	0	1	1	1	1	41.9	0.306062819576333
739	1	7	2007	NPK+Fence	0	hart.us	123	1	1	NA	NA	NA	5	0.040650406504065
740	1	7	2007	NPK+Fence	0	hopl.us	230	1	1	NA	NA	NA	44	0.191304347826087
741	1	7	2007	NPK+Fence	0	shps.us	105.5	1	1	NA	NA	NA	21	0.199052132701422
742	1	7	2007	NPK+Fence	0	sier.us	220.1	1	1	NA	NA	NA	25	0.113584734211722
743	1	7	2007	P	0	konz.us	210	NA	NA	0	0	1	25	0.119047619047619
744	1	7	2007	PK	0	barta.us	35	NA	NA	0	1	1	8	0.228571428571429
745	1	7	2007	PK	0	cdpt.us	100	NA	NA	0	1	1	10	0.1
746	1	7	2007	PK	0	cowi.ca	105	NA	NA	0	1	1	8	0.0761904761904762
747	1	7	2007	PK	0	hnvr.us	81	NA	NA	0	1	1	27	0.333333333333333
748	1	7	2007	PK	0	sage.us	95.1	NA	NA	0	1	1	19.1	0.200841219768665
749	1	7	2007	PK	0	sevi.us	76.02	NA	NA	0	1	1	4.47	0.0588003157063931
750	1	7	2007	PK	0	spin.us	107	NA	NA	0	1	1	5	0.0467289719626168
751	1	7	2007	PK	0	tyso.us	86.1	NA	NA	0	1	1	13	0.150987224157956
752	1	7	2007	PK	0	unc.us	97.2	NA	NA	0	1	1	11	0.113168724279835
753	1	7	2008	Control	0	sereng.tz	99.9	0	0	0	0	0	4.3	0.043043043043043
754	1	7	2008	Fence	0	burrawan.au	126	1	0	NA	NA	NA	22	0.174603174603175
755	1	7	2008	Fence	0	elliot.us	458	1	0	NA	NA	NA	211	0.460698689956332
756	1	7	2008	K	0	frue.ch	277	NA	NA	0	1	0	78	0.28158844765343
757	1	7	2008	K	0	mtca.au	127	NA	NA	0	1	0	6	0.047244094488189
758	1	7	2008	K	0	trel.us	156	NA	NA	0	1	0	112	0.717948717948718
759	1	7	2008	NP	0	lancaster.uk	103.5	NA	NA	1	0	1	19.5	0.188405797101449
760	1	7	2008	NP	0	valm.ch	109	NA	NA	1	0	1	48	0.440366972477064
761	1	7	2008	NPK	0	bldr.us	101	0	1	1	1	1	0.5	0.00495049504950495
762	1	7	2009	Fence	0	cbgb.us	225	1	0	NA	NA	NA	36.5	0.162222222222222
763	1	7	2009	K	0	bogong.au	68.07	NA	NA	0	1	0	17.05	0.250477449684149
764	1	7	2009	K	0	ukul.za	204	NA	NA	0	1	0	70	0.343137254901961
765	1	7	2010	Fence	0	koffler.ca	273	1	0	NA	NA	NA	58	0.212454212454212
766	1	7	2010	NK	0	gilb.za	168	NA	NA	1	1	0	55	0.327380952380952
767	1	7	2010	NK	0	summ.za	211	NA	NA	1	1	0	70	0.33175355450237
768	1	7	2011	K	0	marc.ar	112	NA	NA	0	1	0	7	0.0625
769	1	7	2011	N	0	kibber.in	100	NA	NA	1	0	0	5	0.05
770	1	7	2012	Control	0	elva.ee	87	0	0	0	0	0	38	0.436781609195402
771	1	7	2012	Control	0	kirik.ee	126	0	0	0	0	0	70	0.555555555555556
772	1	7	2012	PK	0	doane.us	134	NA	NA	0	1	1	1	0.00746268656716418
773	1	7	2013	Control	0	anti.ec	115	0	0	0	0	0	45	0.391304347826087
774	1	7	2013	Control	0	bunya.au	103	0	0	0	0	0	16	0.155339805825243
775	1	7	2013	Control	0	jorn.us	83.5	0	0	0	0	0	39.5	0.473053892215569
776	1	7	2013	Control	0	mitch.au	89	0	0	0	0	0	4	0.0449438202247191
777	1	7	2013	K	0	pinj.au	202	NA	NA	0	1	0	1	0.00495049504950495
778	1	7	2013	NP	0	pich.ec	102	NA	NA	1	0	1	32.5	0.318627450980392
779	1	7	2013	NP	0	ping.au	103	NA	NA	1	0	1	43	0.41747572815534
780	1	7	2013	NPK	0	kbs.us	98	0	1	1	1	1	86	0.877551020408163
781	1	7	2013	P	0	chilcas.ar	172.75	NA	NA	0	0	1	59.75	0.345875542691751
782	1	7	2013	P	0	jena.de	198	NA	NA	0	0	1	48	0.242424242424242
783	1	7	2013	P	0	kilp.fi	103.5	NA	NA	0	0	1	8.4	0.081159420289855
784	1	7	2014	Control	0	uwo.ca	60	0	0	0	0	0	44	0.733333333333333
785	1	7	2014	Fence	0	saana.fi	222.5	1	0	NA	NA	NA	111.5	0.501123595505618
786	1	7	2014	K	0	kidman.au	103	NA	NA	0	1	0	3	0.029126213592233
787	1	7	2014	PK	0	yarra.au	102.6	NA	NA	0	1	1	0.8	0.00779727095516569
788	1	7	2015	Control	0	gall.it	226	0	0	0	0	0	53	0.234513274336283
789	1	7	2015	Control	0	glcr.us	104	0	0	0	0	0	3	0.0288461538461538
790	1	7	2015	Control	0	podo.ec	82	0	0	0	0	0	3	0.0365853658536585
791	1	7	2015	Control	0	spv.ar	106	0	0	0	0	0	3	0.0283018867924528
792	1	7	2015	N	0	potrok.ar	102	NA	NA	1	0	0	6	0.0588235294117647
793	1	7	2015	NP	0	arch.us	129.5	NA	NA	1	0	1	1.5	0.0115830115830116
794	1	7	2015	P	0	badlau.de	123	NA	NA	0	0	1	72	0.585365853658537
795	1	7	2015	P	0	burren.ie	191	NA	NA	0	0	1	83	0.43455497382199
796	1	7	2015	PK	0	bari.ar	206.9	NA	NA	0	1	1	17.9	0.0865152247462542
797	1	7	2016	Control	0	abisko.se	136	0	0	0	0	0	15	0.110294117647059
798	1	7	2016	Control	0	kark.se	158	0	0	0	0	0	50	0.316455696202532
799	1	7	2016	Control	0	lakta.se	117	0	0	0	0	0	20	0.170940170940171
800	1	7	2016	Control	0	vass.se	125	0	0	0	0	0	2	0.016
801	1	7	2016	NK	0	msum.us	189	NA	NA	1	1	0	61	0.322751322751323
802	1	7	2016	NK	0	nilla.au	104.1	NA	NA	1	1	0	1.1	0.010566762728146
803	1	7	2016	NP	0	bayr.de	154.3	NA	NA	1	0	1	30.2	0.195722618276086
804	1	7	2017	Fence	0	bnbt.us	133	1	0	NA	NA	NA	33	0.24812030075188
805	1	7	2017	Fence	0	msla.us	138	1	0	NA	NA	NA	28	0.202898550724638
806	1	7	2017	NK	0	veluwe.nl	135.5	NA	NA	1	1	0	43.5	0.321033210332103
807	1	7	2017	P	0	msla_2.us	131	NA	NA	0	0	1	25	0.190839694656489
808	1	7	2017	P	0	msla_3.us	139	NA	NA	0	0	1	17	0.122302158273381
809	1	7	2017	PK	0	neba.jp	182	NA	NA	0	1	1	11	0.0604395604395604
810	1	7	2018	Control	0	azitwo.cn	130	0	0	0	0	0	66	0.507692307692308
811	1	7	2018	Control	0	cedr.us	243	0	0	0	0	0	23	0.0946502057613169
812	1	7	2018	Control	0	hustai.mn	102.5	0	0	0	0	0	14.7	0.143414634146341
813	1	7	2018	Control	0	ovor.mn	89.1	0	0	0	0	0	39.1	0.438832772166106
814	1	7	2018	Fence	0	tejon_north.us	266	1	0	NA	NA	NA	41	0.154135338345865
815	1	7	2018	K	0	bynb.cn	84	NA	NA	0	1	0	22	0.261904761904762
816	1	7	2018	NP	0	sval.no	117	NA	NA	1	0	1	29	0.247863247863248
817	1	7	2019	K	0	drake.za	102	NA	NA	0	1	0	15	0.147058823529412
818	1	7	2019	K	0	mcdan.us	128	NA	NA	0	1	0	66	0.515625
819	1	7	2019	N	0	sandhill.us	265	NA	NA	1	0	0	65	0.245283018867925
820	1	7	2021	Control	0	cammead.us	20.85	0	0	0	0	0	20.5	0.983213429256595
821	1	7	2021	Control	0	colhill.us	79.2	0	0	0	0	0	4.1	0.0517676767676768
822	1	7	2021	Control	0	glacphr.us	55.9	0	0	0	0	0	30.9	0.552772808586762
823	1	7	2021	Control	0	lac.ca	103	0	0	0	0	0	29	0.281553398058252
824	1	7	2021	Control	0	marcel.us	18.25	0	0	0	0	0	2.25	0.123287671232877
825	1	7	2021	Control	0	mmounds.us	31.85	0	0	0	0	0	26.5	0.832025117739403
826	1	7	2021	Control	0	mrapids.us	39.5	0	0	0	0	0	27.5	0.69620253164557
827	1	7	2021	Control	0	nap.ca	106	0	0	0	0	0	6	0.0566037735849057
828	1	7	2021	Control	0	spar.ca	115	0	0	0	0	0	58	0.504347826086956
829	1	7	2021	Control	0	twostep.us	17.25	0	0	0	0	0	0.25	0.0144927536231884
830	1	8	2007	Control	0	amcamp.us	179.85	0	0	0	0	0	69.85	0.388379204892966
831	1	8	2007	Control	0	bttr.us	303	0	0	0	0	0	88	0.29042904290429
832	1	8	2007	Control	0	derr.au	107	0	0	0	0	0	0.5	0.00467289719626168
833	1	8	2007	Control	0	glac.us	32.25	0	0	0	0	0	19.25	0.596899224806202
834	1	8	2007	Control	0	hart.us	125	0	0	0	0	0	4	0.032
835	1	8	2007	Control	0	hast.us	222	0	0	0	0	0	14	0.0630630630630631
836	1	8	2007	Control	0	hopl.us	207	0	0	0	0	0	36	0.173913043478261
837	1	8	2007	Control	0	jasp.us	157	0	0	0	0	0	39	0.248407643312102
838	1	8	2007	Control	0	kiny.au	93	0	0	0	0	0	37	0.397849462365591
839	1	8	2007	Control	0	lead.us	130	0	0	0	0	0	61	0.469230769230769
840	1	8	2007	Control	0	niwo.us	167	0	0	0	0	0	34	0.203592814371257
841	1	8	2007	Control	0	pape.de	154	0	0	0	0	0	19	0.123376623376623
842	1	8	2007	Control	0	sevi.us	74.47	0	0	0	0	0	9.37	0.125822478850544
843	1	8	2007	Control	0	sgs.us	101	0	0	0	0	0	9	0.0891089108910891
844	1	8	2007	Fence	0	barta.us	80	1	0	NA	NA	NA	43	0.5375
845	1	8	2007	Fence	0	cdpt.us	100	1	0	NA	NA	NA	18	0.18
846	1	8	2007	Fence	0	cowi.ca	102	1	0	NA	NA	NA	13	0.127450980392157
847	1	8	2007	Fence	0	look.us	174	1	0	NA	NA	NA	44	0.252873563218391
848	1	8	2007	Fence	0	smith.us	163.05	1	0	NA	NA	NA	60.8	0.372891750996627
849	1	8	2007	K	0	spin.us	100	NA	NA	0	1	0	5	0.05
850	1	8	2007	K	0	tyso.us	88.2	NA	NA	0	1	0	14.1	0.159863945578231
851	1	8	2007	N	0	sage.us	118.1	NA	NA	1	0	0	13.1	0.110922946655377
852	1	8	2007	N	0	sedg.us	256	NA	NA	1	0	0	36	0.140625
853	1	8	2007	N	0	sier.us	219.2	NA	NA	1	0	0	9.2	0.041970802919708
854	1	8	2007	NK	0	konz.us	207	NA	NA	1	1	0	39	0.188405797101449
855	1	8	2007	NP	0	hero.uk	136	NA	NA	1	0	1	28	0.205882352941176
856	1	8	2007	NP	0	rook.uk	109	NA	NA	1	0	1	54	0.495412844036697
857	1	8	2007	NP	0	shps.us	106	NA	NA	1	0	1	14	0.132075471698113
858	1	8	2007	NPK	0	azi.cn	155.5	0	1	1	1	1	87.7	0.563987138263666
859	1	8	2007	NPK	0	temple.us	202	0	1	1	1	1	22	0.108910891089109
860	1	8	2007	NPK+Fence	0	hall.us	116	1	1	NA	NA	NA	24	0.206896551724138
861	1	8	2007	NPK+Fence	0	hnvr.us	66	1	1	NA	NA	NA	39	0.590909090909091
862	1	8	2007	NPK+Fence	0	sava.us	162.7	1	1	NA	NA	NA	11.3	0.0694529809465274
863	1	8	2007	P	0	bnch.us	190	NA	NA	0	0	1	32	0.168421052631579
864	1	8	2007	P	0	cdcr.us	210.5	NA	NA	0	0	1	28.5	0.135391923990499
865	1	8	2008	Control	0	mtca.au	111.75	0	0	0	0	0	16	0.143176733780761
866	1	8	2008	N	0	sereng.tz	100	NA	NA	1	0	0	4.3	0.043
867	1	8	2008	NP	0	bldr.us	85	NA	NA	1	0	1	4.5	0.0529411764705882
868	1	8	2008	NP	0	elliot.us	290	NA	NA	1	0	1	112	0.386206896551724
869	1	8	2008	NP	0	trel.us	173	NA	NA	1	0	1	117	0.676300578034682
870	1	8	2008	NPK	0	frue.ch	256	0	1	1	1	1	69	0.26953125
871	1	8	2008	NPK	0	valm.ch	120	0	1	1	1	1	82	0.683333333333333
872	1	8	2008	P	0	burrawan.au	123	NA	NA	0	0	1	44	0.357723577235772
873	1	8	2008	P	0	lancaster.uk	91	NA	NA	0	0	1	21	0.230769230769231
874	1	8	2009	Control	0	ukul.za	201	0	0	0	0	0	48	0.238805970149254
875	1	8	2009	NP	0	bogong.au	96.07	NA	NA	1	0	1	18.04	0.187779743936713
876	1	8	2009	NPK+Fence	0	cbgb.us	204	1	1	NA	NA	NA	8	0.0392156862745098
877	1	8	2010	Fence	0	gilb.za	195	1	0	NA	NA	NA	56	0.287179487179487
878	1	8	2010	NP	0	summ.za	201	NA	NA	1	0	1	78	0.388059701492537
879	1	8	2010	NPK	0	koffler.ca	283	0	1	1	1	1	73	0.257950530035336
880	1	8	2011	Control	0	marc.ar	121	0	0	0	0	0	15	0.12396694214876
881	1	8	2011	P	0	kibber.in	100	NA	NA	0	0	1	1.25	0.0125
882	1	8	2012	Control	0	elva.ee	77	0	0	0	0	0	41	0.532467532467532
883	1	8	2012	Control	0	kirik.ee	207	0	0	0	0	0	146	0.705314009661836
884	1	8	2012	NPK	0	doane.us	137	0	1	1	1	1	2	0.0145985401459854
885	1	8	2012	P	0	comp.pt	235	NA	NA	0	0	1	90	0.382978723404255
886	1	8	2013	Control	0	anti.ec	217.5	0	0	0	0	0	90	0.413793103448276
887	1	8	2013	Control	0	bunya.au	104	0	0	0	0	0	8	0.0769230769230769
888	1	8	2013	Control	0	jorn.us	124	0	0	0	0	0	36	0.290322580645161
889	1	8	2013	Control	0	mitch.au	110	0	0	0	0	0	6	0.0545454545454545
890	1	8	2013	K	0	kbs.us	103	NA	NA	0	1	0	19	0.184466019417476
891	1	8	2013	N	0	jena.de	208	NA	NA	1	0	0	53	0.254807692307692
892	1	8	2013	NK	0	kilp.fi	105	NA	NA	1	1	0	13.1	0.124761904761905
893	1	8	2013	NPK	0	chilcas.ar	148	0	1	1	1	1	78.5	0.530405405405405
894	1	8	2013	NPK	0	pich.ec	123	0	1	1	1	1	38	0.308943089430894
895	1	8	2013	NPK	0	ping.au	107	0	1	1	1	1	15	0.14018691588785
896	1	8	2014	Control	0	uwo.ca	62	0	0	0	0	0	40	0.645161290322581
897	1	8	2014	Control	0	yarra.au	105.3	0	0	0	0	0	7.7	0.0731244064577398
898	1	8	2014	Fence	0	kidman.au	65	1	0	NA	NA	NA	3	0.0461538461538462
899	1	8	2014	NK	0	saana.fi	226.3	NA	NA	1	1	0	115	0.508174988952718
900	1	8	2015	Control	0	gall.it	243	0	0	0	0	0	31	0.127572016460905
901	1	8	2015	Control	0	spv.ar	112	0	0	0	0	0	5	0.0446428571428571
902	1	8	2015	N	0	burren.ie	168	NA	NA	1	0	0	54	0.321428571428571
903	1	8	2015	NK	0	badlau.de	140	NA	NA	1	1	0	64	0.457142857142857
904	1	8	2015	NK	0	bari.ar	207.7	NA	NA	1	1	0	42.1	0.202696196437169
905	1	8	2015	NK	0	potrok.ar	100	NA	NA	1	1	0	24	0.24
906	1	8	2015	NPK	0	arch.us	120.5	0	1	1	1	1	5.5	0.045643153526971
907	1	8	2015	NPK	0	podo.ec	131	0	1	1	1	1	7	0.0534351145038168
908	1	8	2015	P	0	glcr.us	100	NA	NA	0	0	1	3	0.03
909	1	8	2016	Control	0	abisko.se	104	0	0	0	0	0	4	0.0384615384615385
910	1	8	2016	Control	0	kark.se	110	0	0	0	0	0	29	0.263636363636364
911	1	8	2016	Control	0	lakta.se	119	0	0	0	0	0	6	0.0504201680672269
912	1	8	2016	Control	0	msum.us	181	0	0	0	0	0	25	0.138121546961326
913	1	8	2016	Control	0	vass.se	119	0	0	0	0	0	1	0.00840336134453781
914	1	8	2016	Fence	0	nilla.au	110.1	1	0	NA	NA	NA	7.1	0.0644868301544051
915	1	8	2016	K	0	bayr.de	160.2	NA	NA	0	1	0	53.1	0.331460674157303
916	1	8	2017	Control	0	neba.jp	186	0	0	0	0	0	16	0.0860215053763441
917	1	8	2017	Fence	0	msla_2.us	149	1	0	NA	NA	NA	15	0.100671140939597
918	1	8	2017	Fence	0	msla_3.us	131	1	0	NA	NA	NA	11	0.083969465648855
919	1	8	2017	K	0	bnbt.us	90	NA	NA	0	1	0	35	0.388888888888889
920	1	8	2017	NP	0	msla.us	130	NA	NA	1	0	1	17	0.130769230769231
921	1	8	2018	Control	0	azitwo.cn	132	0	0	0	0	0	65	0.492424242424242
922	1	8	2018	Control	0	lubb.us	107	0	0	0	0	0	10	0.0934579439252336
923	1	8	2018	Control	0	ovor.mn	90	0	0	0	0	0	42	0.466666666666667
924	1	8	2018	K	0	cedr.us	292.5	NA	NA	0	1	0	54	0.184615384615385
925	1	8	2018	NP	0	bynb.cn	90	NA	NA	1	0	1	21	0.233333333333333
926	1	8	2018	NPK	0	sval.no	128	0	1	1	1	1	45	0.3515625
927	1	8	2018	NPK	0	tejon_north.us	176	0	1	1	1	1	35	0.198863636363636
928	1	8	2018	NPK	0	wupatki.us	104.75	0	1	1	1	1	0.5	0.00477326968973747
929	1	8	2019	Control	0	drake.za	102	0	0	0	0	0	11	0.107843137254902
930	1	8	2019	NPK	0	sandhill.us	160	0	1	1	1	1	37	0.23125
931	1	8	2019	NPK+Fence	0	mcdan.us	144	1	1	NA	NA	NA	114	0.791666666666667
932	1	8	2021	Control	0	cammead.us	21.8	0	0	0	0	0	21.1	0.967889908256881
933	1	8	2021	Control	0	colhill.us	63.1	0	0	0	0	0	13.1	0.207606973058637
934	1	8	2021	Control	0	glacphr.us	33.6	0	0	0	0	0	23.6	0.702380952380952
935	1	8	2021	Control	0	lac.ca	90	0	0	0	0	0	41	0.455555555555556
936	1	8	2021	Control	0	marcel.us	56.5	0	0	0	0	0	1.5	0.0265486725663717
937	1	8	2021	Control	0	mmounds.us	36.2	0	0	0	0	0	17.2	0.475138121546961
938	1	8	2021	Control	0	mrapids.us	30.1	0	0	0	0	0	1.1	0.0365448504983389
939	1	8	2021	Control	0	nap.ca	94	0	0	0	0	0	19	0.202127659574468
940	1	8	2021	Control	0	spar.ca	104	0	0	0	0	0	7	0.0673076923076923
941	1	8	2021	Control	0	twostep.us	42	0	0	0	0	0	6	0.142857142857143
942	1	9	2007	Control	0	amcamp.us	141.75	0	0	0	0	0	25	0.17636684303351
943	1	9	2007	Control	0	bttr.us	255	0	0	0	0	0	53	0.207843137254902
944	1	9	2007	Control	0	derr.au	102.5	0	0	0	0	0	1	0.00975609756097561
945	1	9	2007	Control	0	fnly.us	165	0	0	0	0	0	40	0.242424242424242
946	1	9	2007	Control	0	glac.us	45	0	0	0	0	0	26	0.577777777777778
947	1	9	2007	Control	0	hast.us	203	0	0	0	0	0	77	0.379310344827586
948	1	9	2007	Control	0	hnvr.us	93	0	0	0	0	0	33	0.354838709677419
949	1	9	2007	Control	0	jasp.us	151	0	0	0	0	0	37	0.245033112582781
950	1	9	2007	Control	0	lead.us	125	0	0	0	0	0	36	0.288
951	1	9	2007	Control	0	mcla.us	193	0	0	0	0	0	2	0.0103626943005181
952	1	9	2007	Control	0	niwo.us	161	0	0	0	0	0	55	0.341614906832298
953	1	9	2007	Fence	0	azi.cn	159.4	1	0	NA	NA	NA	84.2	0.52823086574655
954	1	9	2007	Fence	0	hall.us	134	1	0	NA	NA	NA	24	0.17910447761194
955	1	9	2007	K	0	konz.us	208	NA	NA	0	1	0	19	0.0913461538461538
956	1	9	2007	K	0	sedg.us	229	NA	NA	0	1	0	35	0.152838427947598
957	1	9	2007	K	0	shps.us	103	NA	NA	0	1	0	14.5	0.140776699029126
958	1	9	2007	K	0	smith.us	166.05	NA	NA	0	1	0	39.45	0.237579042457091
959	1	9	2007	NK	0	hero.uk	124	NA	NA	1	1	0	30	0.241935483870968
960	1	9	2007	NK	0	kiny.au	79	NA	NA	1	1	0	23.5	0.29746835443038
961	1	9	2007	NK	0	rook.uk	120	NA	NA	1	1	0	84	0.7
962	1	9	2007	NK	0	sier.us	195.2	NA	NA	1	1	0	37.1	0.190061475409836
963	1	9	2007	NP	0	cowi.ca	101	NA	NA	1	0	1	12	0.118811881188119
964	1	9	2007	NPK	0	spin.us	97	0	1	1	1	1	27	0.278350515463918
965	1	9	2007	NPK+Fence	0	bnch.us	245	1	1	NA	NA	NA	76	0.310204081632653
966	1	9	2007	NPK+Fence	0	look.us	190	1	1	NA	NA	NA	86	0.452631578947368
967	1	9	2007	NPK+Fence	0	tyso.us	89	1	1	NA	NA	NA	11	0.123595505617978
968	1	9	2007	P	0	barta.us	66	NA	NA	0	0	1	32	0.484848484848485
969	1	9	2007	P	0	cdpt.us	100	NA	NA	0	0	1	23	0.23
970	1	9	2007	P	0	hart.us	116	NA	NA	0	0	1	4	0.0344827586206897
971	1	9	2007	P	0	hopl.us	287	NA	NA	0	0	1	64	0.222996515679443
972	1	9	2007	P	0	sage.us	95.1	NA	NA	0	0	1	24.1	0.2534174553102
973	1	9	2007	P	0	sava.us	151.5	NA	NA	0	0	1	11.5	0.0759075907590759
974	1	9	2007	P	0	unc.us	109.3	NA	NA	0	0	1	5.2	0.0475754803293687
975	1	9	2007	PK	0	sevi.us	83.33	NA	NA	0	1	1	15.68	0.188167526701068
976	1	9	2008	Control	0	trel.us	149	0	0	0	0	0	129	0.865771812080537
977	1	9	2008	Fence	0	frue.ch	262	1	0	NA	NA	NA	84	0.320610687022901
978	1	9	2008	Fence	0	mtca.au	115	1	0	NA	NA	NA	4	0.0347826086956522
979	1	9	2008	Fence	0	valm.ch	119	1	0	NA	NA	NA	41	0.34453781512605
980	1	9	2008	K	0	lancaster.uk	100	NA	NA	0	1	0	10	0.1
981	1	9	2008	NPK	0	elliot.us	273	0	1	1	1	1	114	0.417582417582418
982	1	9	2008	NPK+Fence	0	bldr.us	105.5	1	1	NA	NA	NA	18.5	0.175355450236967
983	1	9	2008	P	0	sereng.tz	99.9	NA	NA	0	0	1	5.5	0.055055055055055
984	1	9	2008	PK	0	burrawan.au	123	NA	NA	0	1	1	29	0.235772357723577
985	1	9	2009	NK	0	ukul.za	229	NA	NA	1	1	0	106	0.462882096069869
986	1	9	2009	NPK+Fence	0	bogong.au	75.08	1	1	NA	NA	NA	14.05	0.187133724027704
987	1	9	2009	P	0	cbgb.us	219.5	NA	NA	0	0	1	18.5	0.0842824601366743
988	1	9	2010	Control	0	koffler.ca	297.6	0	0	0	0	0	82.6	0.27755376344086
989	1	9	2010	Control	0	summ.za	186	0	0	0	0	0	58	0.311827956989247
990	1	9	2010	K	0	gilb.za	184	NA	NA	0	1	0	79	0.429347826086957
991	1	9	2011	Control	0	kibber.in	100	0	0	0	0	0	6.5	0.065
992	1	9	2011	N	0	marc.ar	110	NA	NA	1	0	0	4	0.0363636363636364
993	1	9	2012	Control	0	doane.us	104	0	0	0	0	0	10	0.0961538461538462
994	1	9	2012	Control	0	elva.ee	75	0	0	0	0	0	27	0.36
995	1	9	2012	Control	0	kirik.ee	163	0	0	0	0	0	113	0.693251533742331
996	1	9	2012	NP	0	comp.pt	238	NA	NA	1	0	1	119	0.5
997	1	9	2013	Control	0	anti.ec	131.8	0	0	0	0	0	25	0.189681335356601
998	1	9	2013	Control	0	bunya.au	103.1	0	0	0	0	0	4.1	0.0397672162948594
999	1	9	2013	Control	0	jorn.us	87.5	0	0	0	0	0	2.5	0.0285714285714286
1000	1	9	2013	Control	0	mitch.au	88	0	0	0	0	0	3	0.0340909090909091
1001	1	9	2013	Control	0	pich.ec	133	0	0	0	0	0	44	0.330827067669173
1002	1	9	2013	Fence	0	ping.au	100	1	0	NA	NA	NA	52	0.52
1003	1	9	2013	K	0	kilp.fi	103.9	NA	NA	0	1	0	4.2	0.0404234841193455
1004	1	9	2013	N	0	pinj.au	201.5	NA	NA	1	0	0	0.5	0.00248138957816377
1005	1	9	2013	NPK+Fence	0	chilcas.ar	145.5	1	1	NA	NA	NA	32.5	0.223367697594502
1006	1	9	2013	NPK+Fence	0	kbs.us	80	1	1	NA	NA	NA	64	0.8
1007	1	9	2014	Control	0	uwo.ca	65	0	0	0	0	0	30	0.461538461538462
1008	1	9	2014	NP	0	saana.fi	212.8	NA	NA	1	0	1	94	0.441729323308271
1009	1	9	2014	NPK+Fence	0	yarra.au	106.7	1	1	NA	NA	NA	6.3	0.0590440487347704
1010	1	9	2014	P	0	kidman.au	85	NA	NA	0	0	1	1	0.0117647058823529
1011	1	9	2015	Control	0	podo.ec	86	0	0	0	0	0	42	0.488372093023256
1012	1	9	2015	Control	0	spv.ar	110	0	0	0	0	0	6	0.0545454545454545
1013	1	9	2015	Fence	0	arch.us	135	1	0	NA	NA	NA	2.5	0.0185185185185185
1014	1	9	2015	Fence	0	bari.ar	139.5	1	0	NA	NA	NA	24.5	0.175627240143369
1015	1	9	2015	K	0	burren.ie	160	NA	NA	0	1	0	69	0.43125
1016	1	9	2015	NK	0	lake.us	258	NA	NA	1	1	0	5	0.0193798449612403
1017	1	9	2015	NPK+Fence	0	potrok.ar	101	1	1	NA	NA	NA	5	0.0495049504950495
1018	1	9	2016	Control	0	abisko.se	102	0	0	0	0	0	4	0.0392156862745098
1019	1	9	2016	Control	0	bayr.de	174.1	0	0	0	0	0	116	0.666283744974153
1020	1	9	2016	Control	0	kark.se	125	0	0	0	0	0	18	0.144
1021	1	9	2016	Control	0	lakta.se	139	0	0	0	0	0	42	0.302158273381295
1022	1	9	2016	Control	0	msum.us	171	0	0	0	0	0	36	0.210526315789474
1023	1	9	2016	Control	0	vass.se	121	0	0	0	0	0	60	0.495867768595041
1024	1	9	2016	K	0	nilla.au	109.6	NA	NA	0	1	0	1.6	0.0145985401459854
1025	1	9	2017	Control	0	msla_3.us	122	0	0	0	0	0	13	0.10655737704918
1026	1	9	2017	N	0	msla_2.us	143	NA	NA	1	0	0	48	0.335664335664336
1027	1	9	2017	NPK	0	neba.jp	191	0	1	1	1	1	17	0.0890052356020942
1028	1	9	2017	NPK+Fence	0	bnbt.us	150	1	1	NA	NA	NA	40	0.266666666666667
1029	1	9	2017	P	0	veluwe.nl	114	NA	NA	0	0	1	62.5	0.548245614035088
1030	1	9	2017	PK	0	msla.us	136	NA	NA	0	1	1	14	0.102941176470588
1031	1	9	2018	Control	0	azitwo.cn	123	0	0	0	0	0	42	0.341463414634146
1032	1	9	2018	Control	0	ovor.mn	113	0	0	0	0	0	40	0.353982300884956
1033	1	9	2018	Control	0	sval.no	110	0	0	0	0	0	17	0.154545454545455
1034	1	9	2018	Fence	0	bynb.cn	90	1	0	NA	NA	NA	31	0.344444444444444
1035	1	9	2018	Fence	0	hustai.mn	98.2	1	0	NA	NA	NA	17	0.173116089613035
1036	1	9	2018	N	0	cedr.us	322	NA	NA	1	0	0	52	0.161490683229814
1037	1	9	2018	N	0	lubb.us	57	NA	NA	1	0	0	8	0.140350877192982
1038	1	9	2018	N	0	wupatki.us	112.775	NA	NA	1	0	0	0.025	0.000221680336954112
1039	1	9	2019	Control	0	gce_fresh.us	100	0	0	0	0	0	20	0.2
1040	1	9	2019	Control	0	mcdan.us	157	0	0	0	0	0	81	0.515923566878981
1041	1	9	2019	NK	0	drake.za	101	NA	NA	1	1	0	11	0.108910891089109
1042	1	9	2019	NK	0	sandhill.us	132	NA	NA	1	1	0	55	0.416666666666667
1043	1	9	2021	Control	0	cammead.us	24.2	0	0	0	0	0	21.6	0.892561983471075
1044	1	9	2021	Control	0	colhill.us	42.2	0	0	0	0	0	6.1	0.144549763033175
1045	1	9	2021	Control	0	glacphr.us	30.3	0	0	0	0	0	13.3	0.438943894389439
1046	1	9	2021	Control	0	lac.ca	112	0	0	0	0	0	78	0.696428571428571
1047	1	9	2021	Control	0	marcel.us	7.6	0	0	0	0	0	0.1	0.0131578947368421
1048	1	9	2021	Control	0	mmounds.us	51	0	0	0	0	0	36.8	0.72156862745098
1049	1	9	2021	Control	0	mrapids.us	58	0	0	0	0	0	38	0.655172413793103
1050	1	9	2021	Control	0	nap.ca	105	0	0	0	0	0	8	0.0761904761904762
1051	1	9	2021	Control	0	spar.ca	51	0	0	0	0	0	7	0.137254901960784
1052	1	9	2021	Control	0	twostep.us	10.1	0	0	0	0	0	0.1	0.0099009900990099
1053	1	10	2007	Control	0	amcamp.us	127.85	0	0	0	0	0	21.85	0.170903402424716
1054	1	10	2007	Control	0	bttr.us	242	0	0	0	0	0	23	0.0950413223140496
1055	1	10	2007	Control	0	derr.au	102	0	0	0	0	0	0.5	0.00490196078431373
1056	1	10	2007	Control	0	fnly.us	169	0	0	0	0	0	35	0.207100591715976
1057	1	10	2007	Control	0	glac.us	36.5	0	0	0	0	0	8	0.219178082191781
1058	1	10	2007	Control	0	hast.us	223	0	0	0	0	0	12	0.0538116591928251
1059	1	10	2007	Control	0	jasp.us	136	0	0	0	0	0	17	0.125
1060	1	10	2007	Control	0	lead.us	112	0	0	0	0	0	70	0.625
1061	1	10	2007	Control	0	niwo.us	169	0	0	0	0	0	50	0.29585798816568
1062	1	10	2007	Control	0	sage.us	84.2	0	0	0	0	0	36.2	0.429928741092637
1063	1	10	2007	Fence	0	bnch.us	216	1	0	NA	NA	NA	45	0.208333333333333
1064	1	10	2007	Fence	0	cdcr.us	203.5	1	0	NA	NA	NA	18.5	0.0909090909090909
1065	1	10	2007	Fence	0	hart.us	136	1	0	NA	NA	NA	3	0.0220588235294118
1066	1	10	2007	Fence	0	hopl.us	213	1	0	NA	NA	NA	14	0.0657276995305164
1067	1	10	2007	Fence	0	konz.us	259	1	0	NA	NA	NA	66	0.254826254826255
1068	1	10	2007	Fence	0	sava.us	146	1	0	NA	NA	NA	3	0.0205479452054795
1069	1	10	2007	K	0	hnvr.us	78	NA	NA	0	1	0	37	0.474358974358974
1070	1	10	2007	K	0	sevi.us	63.05	NA	NA	0	1	0	2.55	0.0404440919904837
1071	1	10	2007	N	0	hall.us	109	NA	NA	1	0	0	56	0.513761467889908
1072	1	10	2007	N	0	kiny.au	74	NA	NA	1	0	0	27.5	0.371621621621622
1073	1	10	2007	NK	0	look.us	195	NA	NA	1	1	0	55	0.282051282051282
1074	1	10	2007	NPK	0	barta.us	73	0	1	1	1	1	20	0.273972602739726
1075	1	10	2007	NPK	0	cdpt.us	100	0	1	1	1	1	16	0.16
1076	1	10	2007	NPK	0	sedg.us	193	0	1	1	1	1	6	0.0310880829015544
1077	1	10	2007	NPK	0	sier.us	232.1	0	1	1	1	1	72.1	0.310641964670401
1078	1	10	2007	NPK	0	tyso.us	87.1	0	1	1	1	1	7.1	0.0815154994259472
1079	1	10	2007	NPK	0	unc.us	118.3	0	1	1	1	1	9.1	0.0769230769230769
1080	1	10	2007	NPK+Fence	0	azi.cn	162.8	1	1	NA	NA	NA	85.7	0.526412776412777
1081	1	10	2007	NPK+Fence	0	mcla.us	183	1	1	NA	NA	NA	1	0.00546448087431694
1082	1	10	2007	P	0	pape.de	160	NA	NA	0	0	1	3	0.01875
1083	1	10	2007	P	0	smith.us	162	NA	NA	0	0	1	66.65	0.41141975308642
1084	1	10	2007	P	0	spin.us	97	NA	NA	0	0	1	20	0.206185567010309
1085	1	10	2007	PK	0	hero.uk	145	NA	NA	0	1	1	24	0.16551724137931
1086	1	10	2007	PK	0	rook.uk	81.2	NA	NA	0	1	1	56.2	0.692118226600985
1087	1	10	2008	Control	0	bldr.us	90	0	0	0	0	0	5.5	0.0611111111111111
1088	1	10	2008	Control	0	frue.ch	249	0	0	0	0	0	84	0.337349397590361
1089	1	10	2008	K	0	burrawan.au	122	NA	NA	0	1	0	11	0.0901639344262295
1090	1	10	2008	K	0	elliot.us	275	NA	NA	0	1	0	152	0.552727272727273
1091	1	10	2008	NK	0	mtca.au	113.9	NA	NA	1	1	0	5	0.0438981562774363
1092	1	10	2008	NP	0	sereng.tz	99.9	NA	NA	1	0	1	2.4	0.024024024024024
1093	1	10	2008	NPK	0	trel.us	144	0	1	1	1	1	129	0.895833333333333
1094	1	10	2008	NPK+Fence	0	lancaster.uk	101.5	1	1	NA	NA	NA	83	0.817733990147783
1095	1	10	2008	NPK+Fence	0	valm.ch	128	1	1	NA	NA	NA	81	0.6328125
1096	1	10	2009	K	0	cbgb.us	218.5	NA	NA	0	1	0	21.5	0.0983981693363844
1097	1	10	2009	NPK	0	ukul.za	260	0	1	1	1	1	81	0.311538461538462
1098	1	10	2009	P	0	bogong.au	91.05	NA	NA	0	0	1	11.02	0.12103239978034
1099	1	10	2010	Control	0	summ.za	245	0	0	0	0	0	111	0.453061224489796
1100	1	10	2010	P	0	gilb.za	198	NA	NA	0	0	1	66	0.333333333333333
1101	1	10	2010	P	0	koffler.ca	285	NA	NA	0	0	1	65	0.228070175438596
1102	1	10	2011	PK	0	kibber.in	99.995	NA	NA	0	1	1	4.5	0.0450022501125056
1103	1	10	2011	PK	0	marc.ar	109	NA	NA	0	1	1	3	0.0275229357798165
1104	1	10	2012	Control	0	elva.ee	93	0	0	0	0	0	49	0.526881720430108
1105	1	10	2012	Control	0	kirik.ee	140	0	0	0	0	0	91	0.65
1106	1	10	2012	NPK	0	doane.us	109	0	1	1	1	1	7	0.0642201834862385
1107	1	10	2012	NPK+Fence	0	comp.pt	177.5	1	1	NA	NA	NA	65.5	0.369014084507042
1108	1	10	2013	Control	0	anti.ec	211	0	0	0	0	0	79	0.374407582938389
1109	1	10	2013	Control	0	bunya.au	105	0	0	0	0	0	5	0.0476190476190476
1110	1	10	2013	Control	0	jorn.us	73	0	0	0	0	0	1.5	0.0205479452054795
1111	1	10	2013	Control	0	mitch.au	104	0	0	0	0	0	13	0.125
1112	1	10	2013	Control	0	pich.ec	129	0	0	0	0	0	36	0.27906976744186
1113	1	10	2013	Fence	0	chilcas.ar	158.25	1	0	NA	NA	NA	16.25	0.102685624012638
1114	1	10	2013	N	0	kbs.us	99	NA	NA	1	0	0	62	0.626262626262626
1115	1	10	2013	NPK+Fence	0	kilp.fi	107.7	1	1	NA	NA	NA	8.9	0.0826369545032498
1116	1	10	2013	NPK+Fence	0	ping.au	111	1	1	NA	NA	NA	54	0.486486486486487
1117	1	10	2014	Control	0	uwo.ca	93	0	0	0	0	0	66	0.709677419354839
1118	1	10	2014	NK	0	yarra.au	108.7	NA	NA	1	1	0	2.9	0.0266789328426863
1119	1	10	2014	NPK	0	kidman.au	99	0	1	1	1	1	6	0.0606060606060606
1120	1	10	2014	NPK	0	saana.fi	213.5	0	1	1	1	1	99.2	0.46463700234192
1121	1	10	2015	Control	0	podo.ec	94	0	0	0	0	0	10	0.106382978723404
1122	1	10	2015	Control	0	spv.ar	103	0	0	0	0	0	6	0.058252427184466
1123	1	10	2015	Fence	0	potrok.ar	103	1	0	NA	NA	NA	6	0.058252427184466
1124	1	10	2015	NP	0	lake.us	278	NA	NA	1	0	1	16	0.0575539568345324
1125	1	10	2015	NPK	0	burren.ie	171	0	1	1	1	1	44	0.257309941520468
1126	1	10	2015	NPK	0	glcr.us	105.3	0	1	1	1	1	1.3	0.0123456790123457
1127	1	10	2015	NPK+Fence	0	arch.us	145	1	1	NA	NA	NA	1.5	0.0103448275862069
1128	1	10	2015	NPK+Fence	0	bari.ar	199.2	1	1	NA	NA	NA	18.2	0.0913654618473896
1129	1	10	2016	Control	0	abisko.se	137	0	0	0	0	0	1	0.0072992700729927
1130	1	10	2016	Control	0	kark.se	142	0	0	0	0	0	63	0.443661971830986
1131	1	10	2016	Control	0	lakta.se	129	0	0	0	0	0	3	0.0232558139534884
1132	1	10	2016	Control	0	nilla.au	110.5	0	0	0	0	0	0.5	0.00452488687782805
1133	1	10	2016	Control	0	vass.se	117	0	0	0	0	0	1	0.00854700854700855
1134	1	10	2016	NPK	0	bayr.de	148.1	0	1	1	1	1	47.1	0.318028359216745
1135	1	10	2016	PK	0	msum.us	181	NA	NA	0	1	1	48	0.265193370165746
1136	1	10	2017	Control	0	msla.us	151	0	0	0	0	0	36	0.23841059602649
1137	1	10	2017	Fence	0	veluwe.nl	128	1	0	NA	NA	NA	40	0.3125
1138	1	10	2017	K	0	msla_3.us	136	NA	NA	0	1	0	22	0.161764705882353
1139	1	10	2017	NP	0	msla_2.us	123	NA	NA	1	0	1	13	0.105691056910569
1140	1	10	2017	NP	0	neba.jp	219	NA	NA	1	0	1	21	0.0958904109589041
1141	1	10	2017	NPK	0	bnbt.us	128	0	1	1	1	1	41	0.3203125
1142	1	10	2018	Control	0	azitwo.cn	134	0	0	0	0	0	54	0.402985074626866
1143	1	10	2018	Control	0	ovor.mn	116.2	0	0	0	0	0	52.2	0.449225473321859
1144	1	10	2018	Control	0	wupatki.us	101.025	0	0	0	0	0	0.025	0.000247463499133878
1145	1	10	2018	NK	0	hustai.mn	86.6	NA	NA	1	1	0	28	0.323325635103926
1146	1	10	2018	NPK	0	sval.no	141	0	1	1	1	1	62	0.439716312056738
1147	1	10	2018	NPK+Fence	0	bynb.cn	96	1	1	NA	NA	NA	33	0.34375
1148	1	10	2018	NPK+Fence	0	cedr.us	282	1	1	NA	NA	NA	52	0.184397163120567
1149	1	10	2019	Control	0	gce_fresh.us	172	0	0	0	0	0	56	0.325581395348837
1150	1	10	2019	Control	0	gce_salt.us	100	0	0	0	0	0	5	0.05
1151	1	10	2019	Control	0	sandhill.us	160	0	0	0	0	0	84	0.525
1152	1	10	2019	Fence	0	mcdan.us	109	1	0	NA	NA	NA	67	0.614678899082569
1153	1	10	2019	NPK	0	drake.za	102	0	1	1	1	1	12	0.117647058823529
1154	1	10	2021	Control	0	cammead.us	25.7	0	0	0	0	0	25.7	1
1155	1	10	2021	Control	0	colhill.us	84.1	0	0	0	0	0	6.1	0.0725326991676575
1156	1	10	2021	Control	0	glacphr.us	36.05	0	0	0	0	0	26.95	0.747572815533981
1157	1	10	2021	Control	0	lac.ca	106	0	0	0	0	0	65	0.613207547169811
1158	1	10	2021	Control	0	marcel.us	13	0	0	0	0	0	1	0.0769230769230769
1159	1	10	2021	Control	0	mmounds.us	37.45	0	0	0	0	0	24.45	0.652870493991989
1160	1	10	2021	Control	0	mrapids.us	21	0	0	0	0	0	3	0.142857142857143
1161	1	10	2021	Control	0	nap.ca	104	0	0	0	0	0	5	0.0480769230769231
1162	1	10	2021	Control	0	spar.ca	47	0	0	0	0	0	15	0.319148936170213
1163	1	10	2021	Control	0	twostep.us	27.1	0	0	0	0	0	13	0.47970479704797
1164	1	11	2007	Control	0	cdcr.us	123	0	0	0	0	0	23	0.186991869918699
1165	1	11	2007	Fence	0	shps.us	131.5	1	0	NA	NA	NA	13	0.0988593155893536
1166	1	11	2007	P	0	sevi.us	88.1	NA	NA	0	0	1	16.35	0.185584562996595
1167	1	11	2007	PK	0	sgs.us	100	NA	NA	0	1	1	3	0.03
1168	1	11	2009	N	0	cbgb.us	240.5	NA	NA	1	0	0	50	0.207900207900208
1169	1	11	2010	Control	0	koffler.ca	307.1	0	0	0	0	0	94.1	0.306414848583523
1170	1	11	2012	N	0	comp.pt	155	NA	NA	1	0	0	85	0.548387096774194
1171	1	11	2013	Control	0	jorn.us	198.75	0	0	0	0	0	65.25	0.328301886792453
1172	1	11	2017	NPK+Fence	0	veluwe.nl	99.5	1	1	NA	NA	NA	48	0.482412060301508
1173	1	11	2018	Control	0	ovor.mn	99	0	0	0	0	0	39	0.393939393939394
1174	1	11	2018	NP	0	lubb.us	94	NA	NA	1	0	1	8	0.0851063829787234
1175	1	11	2018	NPK	0	hustai.mn	82.9	0	1	1	1	1	30.3	0.365500603136309
1176	1	11	2019	Control	0	gce_fresh.us	117	0	0	0	0	0	30	0.256410256410256
1177	1	11	2019	PK	0	mcdan.us	128	NA	NA	0	1	1	44	0.34375
1178	1	12	2007	Control	0	sevi.us	68.11	0	0	0	0	0	18.11	0.265893407722801
1179	1	12	2007	K	0	sgs.us	100	NA	NA	0	1	0	8	0.08
1180	1	12	2007	NK	0	cdcr.us	232	NA	NA	1	1	0	9.5	0.040948275862069
1181	1	12	2007	NK	0	cowi.ca	102	NA	NA	1	1	0	1	0.00980392156862745
1182	1	12	2009	PK	0	cbgb.us	201.5	NA	NA	0	1	1	19.5	0.0967741935483871
1183	1	12	2010	NPK+Fence	0	koffler.ca	259	1	1	NA	NA	NA	51	0.196911196911197
1184	1	12	2013	Control	0	jorn.us	24.5	0	0	0	0	0	13	0.530612244897959
1185	1	12	2017	NP	0	veluwe.nl	141	NA	NA	1	0	1	38.5	0.273049645390071
1186	1	12	2018	Control	0	ovor.mn	163	0	0	0	0	0	94	0.576687116564417
1187	1	12	2018	Fence	0	lubb.us	102	1	0	NA	NA	NA	10	0.0980392156862745
1188	1	12	2019	Control	0	gce_fresh.us	127	0	0	0	0	0	60	0.47244094488189
1189	1	12	2019	Control	0	gce_salt.us	100	0	0	0	0	0	10	0.1
1190	1	12	2019	N	0	mcdan.us	148	NA	NA	1	0	0	62	0.418918918918919
1191	1	13	2007	N	0	sevi.us	67.43	NA	NA	1	0	0	7.48	0.110929853181077
1192	1	13	2012	NP	0	doane.us	129	NA	NA	1	0	1	20	0.155038759689922
1193	1	13	2013	Control	0	jorn.us	45.75	0	0	0	0	0	16.75	0.366120218579235
1194	1	13	2018	Control	0	ovor.mn	97.1	0	0	0	0	0	24	0.247167868177137
1195	1	13	2018	NPK+Fence	0	hustai.mn	89.9	1	1	NA	NA	NA	23	0.255839822024472
1196	1	13	2018	PK	0	lubb.us	154	NA	NA	0	1	1	4	0.025974025974026
1197	1	13	2019	Control	0	gce_salt.us	100	0	0	0	0	0	80	0.8
1198	1	14	2007	PK	0	sevi.us	72.41	NA	NA	0	1	1	11.36	0.156884408230907
1199	1	14	2013	Control	0	jorn.us	111.75	0	0	0	0	0	34.75	0.310961968680089
1200	1	14	2018	Control	0	ovor.mn	104	0	0	0	0	0	66	0.634615384615385
1201	1	14	2018	P	0	hustai.mn	51.2	NA	NA	0	0	1	25.7	0.501953125
1202	1	14	2018	P	0	lubb.us	136	NA	NA	0	0	1	11	0.0808823529411765
1203	1	15	2007	NPK	0	sevi.us	67.39	0	1	1	1	1	5.39	0.0799821932037394
1204	1	15	2013	Control	0	jorn.us	65.75	0	0	0	0	0	52.75	0.802281368821293
1205	1	16	2007	NP	0	sevi.us	73.11	NA	NA	1	0	1	23.66	0.323621939543154
1206	1	16	2013	Control	0	jorn.us	66.75	0	0	0	0	0	12.75	0.191011235955056
1207	1	16	2017	PK	0	hogtwo.us	48.5	NA	NA	0	1	1	16	0.329896907216495
1208	1	16	2019	Control	0	gce_salt.us	100	0	0	0	0	0	20	0.2
1209	1	17	2007	NPK	0	sevi.us	78.02	0	1	1	1	1	21.66	0.277621122789028
1210	1	17	2013	Control	0	jorn.us	64.5	0	0	0	0	0	21	0.325581395348837
1211	1	17	2017	Control	0	hogtwo.us	65	0	0	0	0	0	27	0.415384615384615
1212	1	17	2019	Control	0	gce_salt.us	100	0	0	0	0	0	25	0.25
1213	1	18	2007	K	0	sevi.us	78.71	NA	NA	0	1	0	15.11	0.191970524710964
1214	1	18	2013	Control	0	jorn.us	56.75	0	0	0	0	0	9.25	0.162995594713656
1215	1	18	2017	NPK	0	hogtwo.us	81	0	1	1	1	1	22.5	0.277777777777778
1216	1	18	2019	Control	0	gce_salt.us	115	0	0	0	0	0	15	0.130434782608696
1217	1	19	2007	NP	0	sevi.us	76.22	NA	NA	1	0	1	15.81	0.207425872474416
1218	1	19	2012	Control	0	doane.us	129	0	0	0	0	0	3	0.0232558139534884
1219	1	19	2013	Control	0	jorn.us	78.05	0	0	0	0	0	1.5	0.0192184497117233
1220	1	19	2017	NK	0	hogtwo.us	71.5	NA	NA	1	1	0	20.5	0.286713286713287
1221	1	19	2019	Control	0	gce_salt.us	100	0	0	0	0	0	95	0.95
1222	1	20	2007	N	0	sevi.us	96.4	NA	NA	1	0	0	41.45	0.429979253112033
1223	1	20	2013	Control	0	jorn.us	71.75	0	0	0	0	0	26	0.362369337979094
1224	1	20	2017	P	0	hogtwo.us	81	NA	NA	0	0	1	27	0.333333333333333
1225	1	20	2019	Control	0	gce_salt.us	100	0	0	0	0	0	10	0.1
1226	1	21	2007	NP	0	sevi.us	75.28	NA	NA	1	0	1	13.43	0.178400637619554
1227	1	21	2013	Control	0	jorn.us	41.75	0	0	0	0	0	16.75	0.401197604790419
1228	1	21	2017	NPK	0	meto.us	57	0	1	1	1	1	15	0.263157894736842
1229	1	22	2007	Control	0	sevi.us	65.81	0	0	0	0	0	15.81	0.240237046041635
1230	1	22	2013	Control	0	jorn.us	138.5	0	0	0	0	0	93	0.671480144404332
1231	1	22	2017	K	0	meto.us	42.5	NA	NA	0	1	0	13.5	0.317647058823529
1232	1	23	2007	N	0	sevi.us	88.93	NA	NA	1	0	0	7.88	0.0886090183290228
1233	1	23	2013	Control	0	jorn.us	112	0	0	0	0	0	19.5	0.174107142857143
1234	1	23	2017	P	0	meto.us	49	NA	NA	0	0	1	13.5	0.275510204081633
1235	1	24	2007	NP	0	sevi.us	95.16	NA	NA	1	0	1	5.26	0.055275325767129
1236	1	24	2013	Control	0	jorn.us	101.5	0	0	0	0	0	29.75	0.293103448275862
1237	1	24	2017	NK	0	meto.us	43	NA	NA	1	1	0	12	0.27906976744186
1238	1	25	2007	NPK	0	sevi.us	81.35	0	1	1	1	1	6.35	0.0780577750460971
1239	1	25	2018	Control	0	varheath.no	182.5	0	0	0	0	0	5	0.0273972602739726
1240	1	25	2019	Control	0	varheath.no	154	0	0	0	0	0	10.5	0.0681818181818182
1241	1	26	2007	NK	0	sevi.us	61.57	NA	NA	1	1	0	11.07	0.179795354880624
1242	1	26	2013	Control	0	jorn.us	83	0	0	0	0	0	50	0.602409638554217
1243	1	26	2018	Control	0	varheath.no	227	0	0	0	0	0	1	0.00440528634361234
1244	1	26	2019	Control	0	varheath.no	145.5	0	0	0	0	0	1	0.00687285223367698
1245	1	27	2007	N	0	sevi.us	80.95	NA	NA	1	0	0	15.45	0.190858554663372
1246	1	27	2013	Control	0	jorn.us	93.75	0	0	0	0	0	13.75	0.146666666666667
1247	1	28	2007	NP	0	sevi.us	74.03	NA	NA	1	0	1	3.38	0.0456571660137782
1248	1	28	2013	Control	0	jorn.us	89.25	0	0	0	0	0	15.5	0.173669467787115
1249	1	29	2007	K	0	sevi.us	87.42	NA	NA	0	1	0	12.56	0.143674216426447
1250	1	29	2013	Control	0	jorn.us	77.5	0	0	0	0	0	26.5	0.341935483870968
1251	1	30	2007	NK	0	sevi.us	84.45	NA	NA	1	1	0	3.65	0.0432208407341622
1252	1	30	2013	Control	0	jorn.us	51.25	0	0	0	0	0	13.25	0.258536585365854
1253	1	31	2007	NK	0	sevi.us	109.97	NA	NA	1	1	0	12.12	0.110211875966173
1254	1	32	2007	NK	0	sevi.us	105.46	NA	NA	1	1	0	20.16	0.191162526076237
1255	1	33	2007	P	0	sevi.us	97.75	NA	NA	0	0	1	16.55	0.169309462915601
1256	1	34	2007	P	0	sevi.us	105.31	NA	NA	0	0	1	22.21	0.2109011489887
1257	1	35	2007	Control	0	sevi.us	82.88	0	0	0	0	0	5.93	0.0715492277992278
1258	1	36	2007	NK	0	sevi.us	93.2	NA	NA	1	1	0	19.5	0.209227467811159
1259	1	37	2007	PK	0	sevi.us	87.36	NA	NA	0	1	1	5.56	0.0636446886446886
1260	1	38	2007	N	0	sevi.us	103.85	NA	NA	1	0	0	24.55	0.236398651901781
1261	1	39	2007	NPK	0	sevi.us	84.76	0	1	1	1	1	10.66	0.125766871165644
1262	1	40	2007	Control	0	sevi.us	87.18	0	0	0	0	0	9.03	0.103578802477632
1263	2	2	2012	N	0	doane.us	147	NA	NA	1	0	0	5	0.0340136054421769
1264	2	4	2017	K	0	hogtwo.us	72.5	NA	NA	0	1	0	30	0.413793103448276
1265	2	5	2007	Control	0	konzn1b.us	179	0	0	0	0	0	78	0.435754189944134
1266	2	5	2012	P	0	doane.us	134	NA	NA	0	0	1	2	0.0149253731343284
1267	2	5	2017	P	0	hogtwo.us	79.5	NA	NA	0	0	1	24	0.30188679245283
1268	2	5	2017	P	0	meto.us	56.5	NA	NA	0	0	1	13.5	0.238938053097345
1269	2	5	2018	Control	0	vargrass.no	133.5	0	0	0	0	0	66.5	0.49812734082397
1270	2	5	2018	Control	0	varheath.no	201	0	0	0	0	0	19	0.0945273631840796
1271	2	6	2007	Control	0	konzn1b.us	172	0	0	0	0	0	66	0.383720930232558
1272	2	6	2017	NPK	0	meto.us	86.5	0	1	1	1	1	25.5	0.294797687861272
1273	2	6	2017	PK	0	hogtwo.us	81.5	NA	NA	0	1	1	25	0.306748466257669
1274	2	6	2018	Control	0	vargrass.no	199	0	0	0	0	0	82.5	0.414572864321608
1275	2	7	2007	Control	0	konzn1b.us	195	0	0	0	0	0	80	0.41025641025641
1276	2	7	2017	K	0	meto.us	73	NA	NA	0	1	0	16	0.219178082191781
1277	2	7	2017	NK	0	hogtwo.us	91.5	NA	NA	1	1	0	25.5	0.278688524590164
1278	2	7	2018	Control	0	vargrass.no	174	0	0	0	0	0	95.5	0.548850574712644
1279	2	7	2018	Control	0	varheath.no	165	0	0	0	0	0	5	0.0303030303030303
1280	2	8	2007	Control	0	konzn1b.us	251	0	0	0	0	0	84	0.334661354581673
1281	2	8	2017	NP	0	meto.us	59.5	NA	NA	1	0	1	15	0.252100840336134
1282	2	8	2018	Control	0	vargrass.no	154	0	0	0	0	0	70	0.454545454545455
1283	2	9	2013	NP	0	jena.de	230	NA	NA	1	0	1	67	0.291304347826087
1284	2	9	2015	Control	0	badlau.de	123	0	0	0	0	0	71	0.577235772357724
1285	2	9	2015	Control	0	gall.it	148	0	0	0	0	0	56	0.378378378378378
1286	2	9	2018	Control	0	tejon_foot.us	174	0	0	0	0	0	23	0.132183908045977
1287	2	9	2018	NPK	0	tejon_north.us	200	0	1	1	1	1	28	0.14
1288	2	9	2018	NPK	0	tejon_south.us	171	0	1	1	1	1	2	0.0116959064327485
1289	2	10	2007	Control	0	cowi.ca	123	0	0	0	0	0	26	0.211382113821138
1290	2	10	2013	NPK	0	jena.de	225.5	0	1	1	1	1	29	0.12860310421286
1291	2	10	2015	Control	0	gall.it	150	0	0	0	0	0	62	0.413333333333333
1292	2	10	2015	NPK	0	badlau.de	131	0	1	1	1	1	59	0.450381679389313
1293	2	10	2018	NPK	0	tejon_foot.us	211	0	1	1	1	1	27	0.127962085308057
1294	2	10	2018	NPK+Fence	0	tejon_north.us	157	1	1	NA	NA	NA	23	0.146496815286624
1295	2	10	2018	NPK+Fence	0	tejon_south.us	187	1	1	NA	NA	NA	61	0.32620320855615
1296	2	11	2007	Control	0	amcamp.us	134.35	0	0	0	0	0	34.25	0.254931149981392
1297	2	11	2007	Control	0	azi.cn	170.4	0	0	0	0	0	74.3	0.436032863849765
1298	2	11	2007	Control	0	bttr.us	248	0	0	0	0	0	86	0.346774193548387
1299	2	11	2007	Control	0	derr.au	102.5	0	0	0	0	0	0.5	0.0048780487804878
1300	2	11	2007	Control	0	fnly.us	180.5	0	0	0	0	0	46.5	0.257617728531856
1301	2	11	2007	Control	0	glac.us	14.75	0	0	0	0	0	5.5	0.372881355932203
1302	2	11	2007	Control	0	hast.us	123	0	0	0	0	0	73	0.59349593495935
1303	2	11	2007	Control	0	jasp.us	164	0	0	0	0	0	29	0.176829268292683
1304	2	11	2007	Control	0	lead.us	101	0	0	0	0	0	68	0.673267326732673
1305	2	11	2007	Control	0	niwo.us	177	0	0	0	0	0	54	0.305084745762712
1306	2	11	2007	Control	0	smith.us	155.2	0	0	0	0	0	62.45	0.402384020618557
1307	2	11	2007	Control	0	spin.us	99	0	0	0	0	0	19	0.191919191919192
1308	2	11	2007	Control	0	temple.us	359	0	0	0	0	0	139	0.387186629526462
1309	2	11	2007	Control	0	tyso.us	74.1	0	0	0	0	0	0.1	0.00134952766531714
1310	2	11	2007	Fence	0	hero.uk	132	1	0	NA	NA	NA	22	0.166666666666667
1311	2	11	2007	Fence	0	konz.us	200	1	0	NA	NA	NA	18	0.09
1312	2	11	2007	Fence	0	look.us	167	1	0	NA	NA	NA	51	0.305389221556886
1313	2	11	2007	Fence	0	rook.uk	96	1	0	NA	NA	NA	55	0.572916666666667
1314	2	11	2007	Fence	0	sier.us	166.2	1	0	NA	NA	NA	25.2	0.151624548736462
1315	2	11	2007	K	0	kiny.au	128.5	NA	NA	0	1	0	60.5	0.470817120622568
1316	2	11	2007	K	0	sava.us	139.5	NA	NA	0	1	0	25.2	0.180645161290323
1317	2	11	2007	NP	0	barta.us	44	NA	NA	1	0	1	14	0.318181818181818
1318	2	11	2007	NP	0	cdpt.us	100	NA	NA	1	0	1	16	0.16
1319	2	11	2007	NP	0	hnvr.us	66	NA	NA	1	0	1	32	0.484848484848485
1320	2	11	2007	NP	0	hopl.us	245	NA	NA	1	0	1	49	0.2
1321	2	11	2007	P	0	cowi.ca	108	NA	NA	0	0	1	17	0.157407407407407
1322	2	11	2007	P	0	hall.us	126	NA	NA	0	0	1	44	0.349206349206349
1323	2	11	2007	P	0	hart.us	131	NA	NA	0	0	1	6	0.0458015267175573
1324	2	11	2007	P	0	mcla.us	192	NA	NA	0	0	1	1	0.00520833333333333
1325	2	11	2007	PK	0	bnch.us	241	NA	NA	0	1	1	49	0.203319502074689
1326	2	11	2007	PK	0	sage.us	47.1	NA	NA	0	1	1	36.1	0.766454352441614
1327	2	11	2007	PK	0	sedg.us	200	NA	NA	0	1	1	25	0.125
1328	2	11	2007	PK	0	unc.us	101.1	NA	NA	0	1	1	2.1	0.0207715133531157
1329	2	11	2008	Control	0	valm.ch	113	0	0	0	0	0	73	0.646017699115044
1330	2	11	2008	N	0	bldr.us	76	NA	NA	1	0	0	9.5	0.125
1331	2	11	2008	N	0	frue.ch	254	NA	NA	1	0	0	52	0.204724409448819
1332	2	11	2008	NK	0	lancaster.uk	106	NA	NA	1	1	0	21	0.19811320754717
1333	2	11	2008	NK	0	trel.us	167	NA	NA	1	1	0	142	0.850299401197605
1334	2	11	2008	NP	0	burrawan.au	106	NA	NA	1	0	1	14	0.132075471698113
1335	2	11	2008	NP	0	elliot.us	195	NA	NA	1	0	1	87	0.446153846153846
1336	2	11	2008	P	0	mtca.au	125	NA	NA	0	0	1	11.5	0.092
1337	2	11	2008	PK	0	sereng.tz	99.9	NA	NA	0	1	1	2	0.02002002002002
1338	2	11	2009	Control	0	bogong.au	75.07	0	0	0	0	0	26.04	0.346876248834421
1339	2	11	2009	P	0	ukul.za	255	NA	NA	0	0	1	29	0.113725490196078
1340	2	11	2010	NPK	0	gilb.za	200	0	1	1	1	1	90	0.45
1341	2	11	2010	PK	0	summ.za	176	NA	NA	0	1	1	68	0.386363636363636
1342	2	11	2011	Control	0	kibber.in	99.75	0	0	0	0	0	7	0.0701754385964912
1343	2	11	2011	Control	0	marc.ar	118	0	0	0	0	0	10	0.0847457627118644
1344	2	11	2012	Control	0	kirik.ee	147	0	0	0	0	0	100	0.680272108843537
1345	2	11	2013	Control	0	anti.ec	224	0	0	0	0	0	144.5	0.645089285714286
1346	2	11	2013	Control	0	bunya.au	105	0	0	0	0	0	3	0.0285714285714286
1347	2	11	2013	Control	0	pich.ec	146	0	0	0	0	0	70.5	0.482876712328767
1348	2	11	2013	Control	0	ping.au	109	0	0	0	0	0	52	0.477064220183486
1349	2	11	2013	N	0	pinj.au	158	NA	NA	1	0	0	23.5	0.14873417721519
1350	2	11	2013	NK	0	jena.de	245	NA	NA	1	1	0	37.5	0.153061224489796
1351	2	11	2013	NK	0	kilp.fi	106.3	NA	NA	1	1	0	8	0.0752587017873942
1352	2	11	2013	NPK+Fence	0	kbs.us	104	1	1	NA	NA	NA	79	0.759615384615385
1353	2	11	2014	Control	0	uwo.ca	113	0	0	0	0	0	40	0.353982300884956
1354	2	11	2014	NPK+Fence	0	saana.fi	206.7	1	1	NA	NA	NA	101	0.488630865989357
1355	2	11	2014	P	0	kidman.au	101	NA	NA	0	0	1	3	0.0297029702970297
1356	2	11	2015	Control	0	arch.us	140	0	0	0	0	0	7	0.05
1357	2	11	2015	Control	0	bari.ar	106.7	0	0	0	0	0	5.6	0.0524835988753515
1358	2	11	2015	Control	0	gall.it	145	0	0	0	0	0	31	0.213793103448276
1359	2	11	2015	Control	0	lake.us	236	0	0	0	0	0	45	0.190677966101695
1360	2	11	2015	Control	0	podo.ec	69	0	0	0	0	0	15	0.217391304347826
1361	2	11	2015	Control	0	spv.ar	100	0	0	0	0	0	2	0.02
1362	2	11	2015	K	0	burren.ie	189	NA	NA	0	1	0	81	0.428571428571429
1363	2	11	2015	N	0	badlau.de	128	NA	NA	1	0	0	85	0.6640625
1364	2	11	2015	NP	0	glcr.us	104.9	NA	NA	1	0	1	0.7	0.00667302192564347
1365	2	11	2016	Fence	0	nilla.au	123.9	1	0	NA	NA	NA	0.9	0.00726392251815981
1366	2	11	2016	NK	0	msum.us	188	NA	NA	1	1	0	35	0.186170212765957
1367	2	11	2016	NPK+Fence	0	bayr.de	130.1	1	1	NA	NA	NA	57.1	0.438893159108378
1368	2	11	2017	K	0	neba.jp	190	NA	NA	0	1	0	22	0.115789473684211
1369	2	11	2017	NP	0	bnbt.us	121	NA	NA	1	0	1	61	0.504132231404959
1370	2	11	2017	NP	0	msla.us	129	NA	NA	1	0	1	20	0.155038759689922
1371	2	11	2017	P	0	msla_2.us	108	NA	NA	0	0	1	29	0.268518518518519
1372	2	11	2017	PK	0	msla_3.us	137	NA	NA	0	1	1	20	0.145985401459854
1373	2	11	2018	Control	0	azitwo.cn	145	0	0	0	0	0	56	0.386206896551724
1374	2	11	2018	Control	0	tejon_north.us	216	0	0	0	0	0	23	0.106481481481481
1375	2	11	2018	Control	0	tejon_south.us	147	0	0	0	0	0	28	0.19047619047619
1376	2	11	2018	Fence	0	cedr.us	212	1	0	NA	NA	NA	76	0.358490566037736
1377	2	11	2018	Fence	0	tejon_foot.us	148	1	0	NA	NA	NA	18	0.121621621621622
1378	2	11	2018	K	0	bynb.cn	93	NA	NA	0	1	0	27	0.290322580645161
1379	2	11	2018	N	0	sval.no	119	NA	NA	1	0	0	52	0.436974789915966
1380	2	11	2019	NP	0	sandhill.us	214	NA	NA	1	0	1	76	0.355140186915888
1381	2	11	2019	P	0	drake.za	102	NA	NA	0	0	1	13	0.127450980392157
1382	2	12	2007	Control	0	amcamp.us	127.85	0	0	0	0	0	17.6	0.137661321861557
1383	2	12	2007	Control	0	bttr.us	230	0	0	0	0	0	64	0.278260869565217
1384	2	12	2007	Control	0	cdpt.us	100	0	0	0	0	0	39	0.39
1385	2	12	2007	Control	0	derr.au	112	0	0	0	0	0	0.5	0.00446428571428571
1386	2	12	2007	Control	0	glac.us	50.25	0	0	0	0	0	42.75	0.850746268656716
1387	2	12	2007	Control	0	hast.us	225	0	0	0	0	0	45	0.2
1388	2	12	2007	Control	0	jasp.us	205	0	0	0	0	0	35	0.170731707317073
1389	2	12	2007	Control	0	lead.us	106	0	0	0	0	0	45	0.424528301886792
1390	2	12	2007	Control	0	niwo.us	168	0	0	0	0	0	41	0.244047619047619
1391	2	12	2007	Fence	0	hnvr.us	71	1	0	NA	NA	NA	53	0.746478873239437
1392	2	12	2007	K	0	azi.cn	160.5	NA	NA	0	1	0	69.7	0.434267912772586
1393	2	12	2007	K	0	look.us	196	NA	NA	0	1	0	156	0.795918367346939
1394	2	12	2007	K	0	temple.us	340	NA	NA	0	1	0	154	0.452941176470588
1395	2	12	2007	NK	0	hall.us	133	NA	NA	1	1	0	33	0.24812030075188
1396	2	12	2007	NK	0	hopl.us	221	NA	NA	1	1	0	40	0.180995475113122
1397	2	12	2007	NP	0	sava.us	159.1	NA	NA	1	0	1	13.1	0.082338152105594
1398	2	12	2007	NP	0	sier.us	223.3	NA	NA	1	0	1	72.2	0.32333184057322
1399	2	12	2007	NP	0	smith.us	162.95	NA	NA	1	0	1	31.95	0.196072414851181
1400	2	12	2007	NP	0	spin.us	104	NA	NA	1	0	1	14	0.134615384615385
1401	2	12	2007	NPK	0	hart.us	131	0	1	1	1	1	3	0.0229007633587786
1402	2	12	2007	NPK	0	kiny.au	105.5	0	1	1	1	1	34	0.322274881516588
1403	2	12	2007	NPK	0	sage.us	43.1	0	1	1	1	1	38.1	0.883990719257541
1404	2	12	2007	NPK+Fence	0	hero.uk	145	1	1	NA	NA	NA	22	0.151724137931034
1405	2	12	2007	NPK+Fence	0	rook.uk	93.1	1	1	NA	NA	NA	47	0.504833512352309
1406	2	12	2007	P	0	bnch.us	187	NA	NA	0	0	1	40	0.213903743315508
1407	2	12	2007	P	0	sedg.us	209	NA	NA	0	0	1	41	0.196172248803828
1408	2	12	2007	P	0	tyso.us	100	NA	NA	0	0	1	6	0.06
1409	2	12	2007	P	0	unc.us	106	NA	NA	0	0	1	4	0.0377358490566038
1410	2	12	2007	PK	0	barta.us	71	NA	NA	0	1	1	13	0.183098591549296
1411	2	12	2007	PK	0	konz.us	171	NA	NA	0	1	1	24	0.140350877192982
1412	2	12	2008	Control	0	bldr.us	76	0	0	0	0	0	2.5	0.0328947368421053
1413	2	12	2008	Fence	0	burrawan.au	147	1	0	NA	NA	NA	31	0.210884353741497
1414	2	12	2008	K	0	mtca.au	112	NA	NA	0	1	0	15.5	0.138392857142857
1415	2	12	2008	K	0	valm.ch	121	NA	NA	0	1	0	57	0.471074380165289
1416	2	12	2008	N	0	elliot.us	205	NA	NA	1	0	0	70	0.341463414634146
1417	2	12	2008	N	0	lancaster.uk	98.5	NA	NA	1	0	0	17.5	0.177664974619289
1418	2	12	2008	NP	0	trel.us	217	NA	NA	1	0	1	137	0.631336405529954
1419	2	12	2008	NPK	0	frue.ch	261	0	1	1	1	1	71	0.272030651340996
1420	2	12	2008	NPK+Fence	0	sereng.tz	99.9	1	1	NA	NA	NA	4.8	0.0480480480480481
1421	2	12	2009	Control	0	ukul.za	203	0	0	0	0	0	44	0.216748768472906
1422	2	12	2009	PK	0	bogong.au	80.12	NA	NA	0	1	1	19.06	0.237893160259611
1423	2	12	2010	K	0	gilb.za	191	NA	NA	0	1	0	63	0.329842931937173
1424	2	12	2010	N	0	summ.za	214	NA	NA	1	0	0	64	0.299065420560748
1425	2	12	2011	Fence	0	kibber.in	99.25	1	0	NA	NA	NA	11.5	0.115869017632242
1426	2	12	2011	K	0	marc.ar	129	NA	NA	0	1	0	16	0.124031007751938
1427	2	12	2012	Control	0	kirik.ee	147	0	0	0	0	0	79	0.537414965986395
1428	2	12	2012	K	0	doane.us	158	NA	NA	0	1	0	5	0.0316455696202532
1429	2	12	2013	Control	0	anti.ec	123	0	0	0	0	0	82	0.666666666666667
1430	2	12	2013	Control	0	bunya.au	119	0	0	0	0	0	3	0.0252100840336134
1431	2	12	2013	Fence	0	kbs.us	99	1	0	NA	NA	NA	42	0.424242424242424
1432	2	12	2013	K	0	pich.ec	137	NA	NA	0	1	0	70	0.510948905109489
1433	2	12	2013	K	0	ping.au	104	NA	NA	0	1	0	66	0.634615384615385
1434	2	12	2013	NPK	0	kilp.fi	119.6	0	1	1	1	1	5.3	0.044314381270903
1435	2	12	2013	PK	0	jena.de	227	NA	NA	0	1	1	15	0.066079295154185
1436	2	12	2013	PK	0	pinj.au	188	NA	NA	0	1	1	5	0.0265957446808511
1437	2	12	2014	Control	0	saana.fi	188.8	0	0	0	0	0	64.5	0.341631355932203
1438	2	12	2014	Control	0	uwo.ca	97	0	0	0	0	0	47	0.484536082474227
1439	2	12	2014	NP	0	kidman.au	110	NA	NA	1	0	1	3	0.0272727272727273
1440	2	12	2015	Control	0	gall.it	292	0	0	0	0	0	139	0.476027397260274
1441	2	12	2015	Control	0	spv.ar	102	0	0	0	0	0	4	0.0392156862745098
1442	2	12	2015	K	0	arch.us	139	NA	NA	0	1	0	19	0.136690647482014
1443	2	12	2015	K	0	badlau.de	110	NA	NA	0	1	0	41	0.372727272727273
1444	2	12	2015	K	0	glcr.us	105.8	NA	NA	0	1	0	3.8	0.0359168241965973
1445	2	12	2015	K	0	lake.us	185	NA	NA	0	1	0	26	0.140540540540541
1446	2	12	2015	K	0	podo.ec	38	NA	NA	0	1	0	13	0.342105263157895
1447	2	12	2015	N	0	bari.ar	121.3	NA	NA	1	0	0	5.3	0.0436933223413026
1448	2	12	2015	NK	0	burren.ie	176	NA	NA	1	1	0	61	0.346590909090909
1449	2	12	2016	Fence	0	bayr.de	148.2	1	0	NA	NA	NA	78.1	0.526990553306343
1450	2	12	2016	P	0	msum.us	167	NA	NA	0	0	1	29	0.173652694610778
1451	2	12	2016	P	0	nilla.au	104.2	NA	NA	0	0	1	3.2	0.0307101727447217
1452	2	12	2017	Control	0	hogtwo.us	63	0	0	0	0	0	26.5	0.420634920634921
1453	2	12	2017	Fence	0	bnbt.us	182	1	0	NA	NA	NA	42	0.230769230769231
1454	2	12	2017	K	0	msla_2.us	146	NA	NA	0	1	0	30	0.205479452054795
1455	2	12	2017	NPK	0	msla.us	134	0	1	1	1	1	16	0.119402985074627
1456	2	12	2017	NPK+Fence	0	msla_3.us	137	1	1	NA	NA	NA	29	0.211678832116788
1457	2	12	2017	PK	0	neba.jp	172	NA	NA	0	1	1	19	0.11046511627907
1458	2	12	2018	Control	0	azitwo.cn	148	0	0	0	0	0	51	0.344594594594595
1459	2	12	2018	Fence	0	tejon_north.us	234	1	0	NA	NA	NA	50	0.213675213675214
1460	2	12	2018	Fence	0	tejon_south.us	126	1	0	NA	NA	NA	27	0.214285714285714
1461	2	12	2018	NK	0	cedr.us	227	NA	NA	1	1	0	45	0.198237885462555
1462	2	12	2018	NP	0	bynb.cn	94	NA	NA	1	0	1	33	0.351063829787234
1463	2	12	2018	NP	0	wupatki.us	93.25	NA	NA	1	0	1	0.25	0.00268096514745308
1464	2	12	2018	NPK+Fence	0	tejon_foot.us	148	1	1	NA	NA	NA	5	0.0337837837837838
1465	2	12	2018	PK	0	sval.no	121	NA	NA	0	1	1	49	0.40495867768595
1466	2	12	2019	Control	0	drake.za	102	0	0	0	0	0	8	0.0784313725490196
1467	2	12	2019	N	0	sandhill.us	136	NA	NA	1	0	0	15	0.110294117647059
1468	2	13	2007	Control	0	amcamp.us	133.1	0	0	0	0	0	15	0.112697220135237
1469	2	13	2007	Control	0	bttr.us	243	0	0	0	0	0	62	0.255144032921811
1470	2	13	2007	Control	0	cdcr.us	231	0	0	0	0	0	21.5	0.0930735930735931
1471	2	13	2007	Control	0	derr.au	107.5	0	0	0	0	0	0.5	0.00465116279069767
1472	2	13	2007	Control	0	glac.us	27.5	0	0	0	0	0	17	0.618181818181818
1473	2	13	2007	Control	0	hall.us	113	0	0	0	0	0	28	0.247787610619469
1474	2	13	2007	Control	0	hast.us	220	0	0	0	0	0	25	0.113636363636364
1475	2	13	2007	Control	0	hero.uk	145.1	0	0	0	0	0	27.1	0.186767746381806
1476	2	13	2007	Control	0	jasp.us	217	0	0	0	0	0	26	0.119815668202765
1477	2	13	2007	Control	0	lead.us	120	0	0	0	0	0	75	0.625
1478	2	13	2007	Control	0	niwo.us	179	0	0	0	0	0	46	0.256983240223464
1479	2	13	2007	Control	0	rook.uk	72	0	0	0	0	0	31	0.430555555555556
1480	2	13	2007	Control	0	shps.us	122	0	0	0	0	0	7.5	0.0614754098360656
1481	2	13	2007	Control	0	sier.us	166.3	0	0	0	0	0	71.2	0.428141912206855
1482	2	13	2007	Fence	0	barta.us	51	1	0	NA	NA	NA	5	0.0980392156862745
1483	2	13	2007	Fence	0	cdpt.us	100	1	0	NA	NA	NA	16	0.16
1484	2	13	2007	Fence	0	hopl.us	271	1	0	NA	NA	NA	54	0.199261992619926
1485	2	13	2007	N	0	hart.us	109	NA	NA	1	0	0	2	0.018348623853211
1486	2	13	2007	N	0	mcla.us	178	NA	NA	1	0	0	1	0.00561797752808989
1487	2	13	2007	N	0	sage.us	51.5	NA	NA	1	0	0	28.3	0.549514563106796
1488	2	13	2007	N	0	sedg.us	221	NA	NA	1	0	0	45	0.203619909502262
1489	2	13	2007	N	0	spin.us	105	NA	NA	1	0	0	5	0.0476190476190476
1490	2	13	2007	N	0	tyso.us	69	NA	NA	1	0	0	16	0.231884057971014
1491	2	13	2007	NK	0	cowi.ca	100	NA	NA	1	1	0	6	0.06
1492	2	13	2007	NK	0	look.us	209	NA	NA	1	1	0	14	0.0669856459330144
1493	2	13	2007	NK	0	unc.us	107	NA	NA	1	1	0	14	0.130841121495327
1494	2	13	2007	NPK	0	smith.us	154.4	0	1	1	1	1	53.8	0.348445595854922
1495	2	13	2007	NPK+Fence	0	bnch.us	207	1	1	NA	NA	NA	37	0.178743961352657
1496	2	13	2007	P	0	azi.cn	159.1	NA	NA	0	0	1	73	0.458830923947203
1497	2	13	2007	P	0	hnvr.us	71	NA	NA	0	0	1	32	0.450704225352113
1498	2	13	2007	P	0	kiny.au	83.5	NA	NA	0	0	1	51	0.610778443113772
1499	2	13	2007	P	0	konz.us	162	NA	NA	0	0	1	46	0.283950617283951
1500	2	13	2007	P	0	temple.us	373	NA	NA	0	0	1	138	0.369973190348525
1501	2	13	2007	PK	0	sava.us	183	NA	NA	0	1	1	48	0.262295081967213
1502	2	13	2008	Fence	0	elliot.us	262	1	0	NA	NA	NA	95	0.362595419847328
1503	2	13	2008	K	0	bldr.us	67	NA	NA	0	1	0	5	0.0746268656716418
1504	2	13	2008	K	0	burrawan.au	113	NA	NA	0	1	0	32	0.283185840707965
1505	2	13	2008	K	0	frue.ch	251	NA	NA	0	1	0	35	0.139442231075697
1506	2	13	2008	K	0	lancaster.uk	106.5	NA	NA	0	1	0	66	0.619718309859155
1507	2	13	2008	N	0	mtca.au	98	NA	NA	1	0	0	5.5	0.0561224489795918
1508	2	13	2008	N	0	sereng.tz	99.9	NA	NA	1	0	0	1.2	0.012012012012012
1509	2	13	2008	NPK+Fence	0	trel.us	150	1	1	NA	NA	NA	115	0.766666666666667
1510	2	13	2008	P	0	valm.ch	106	NA	NA	0	0	1	36	0.339622641509434
1511	2	13	2009	K	0	ukul.za	225	NA	NA	0	1	0	57	0.253333333333333
1512	2	13	2009	P	0	bogong.au	65.07	NA	NA	0	0	1	10.05	0.154449054863993
1513	2	13	2009	P	0	cbgb.us	185	NA	NA	0	0	1	48	0.259459459459459
1514	2	13	2010	Control	0	koffler.ca	265	0	0	0	0	0	64	0.241509433962264
1515	2	13	2010	K	0	summ.za	171	NA	NA	0	1	0	55	0.321637426900585
1516	2	13	2010	NP	0	gilb.za	185	NA	NA	1	0	1	55	0.297297297297297
1517	2	13	2011	NK	0	kibber.in	98	NA	NA	1	1	0	8.5	0.086734693877551
1518	2	13	2011	P	0	marc.ar	109	NA	NA	0	0	1	5	0.0458715596330275
1519	2	13	2012	Control	0	kirik.ee	123	0	0	0	0	0	74	0.601626016260163
1520	2	13	2012	Fence	0	comp.pt	174	1	0	NA	NA	NA	137	0.78735632183908
1521	2	13	2013	Control	0	anti.ec	117.5	0	0	0	0	0	66.5	0.565957446808511
1522	2	13	2013	Control	0	bunya.au	116	0	0	0	0	0	6	0.0517241379310345
1523	2	13	2013	Control	0	jena.de	218.5	0	0	0	0	0	46	0.210526315789474
1524	2	13	2013	Control	0	kbs.us	99	0	0	0	0	0	57	0.575757575757576
1525	2	13	2013	NK	0	chilcas.ar	122	NA	NA	1	1	0	2.5	0.0204918032786885
1526	2	13	2013	NP	0	pinj.au	190	NA	NA	1	0	1	4.5	0.0236842105263158
1527	2	13	2013	NPK+Fence	0	kilp.fi	118.2	1	1	NA	NA	NA	11.4	0.0964467005076142
1528	2	13	2013	P	0	pich.ec	139.5	NA	NA	0	0	1	46	0.329749103942652
1529	2	13	2013	P	0	ping.au	102	NA	NA	0	0	1	63	0.61764705882353
1530	2	13	2014	Control	0	uwo.ca	120	0	0	0	0	0	100	0.833333333333333
1531	2	13	2014	N	0	kidman.au	95	NA	NA	1	0	0	5	0.0526315789473684
1532	2	13	2014	NPK+Fence	0	yarra.au	102.3	1	1	NA	NA	NA	2.4	0.0234604105571848
1533	2	13	2014	PK	0	saana.fi	226.6	NA	NA	0	1	1	121.5	0.536187113857017
1534	2	13	2015	Control	0	gall.it	246	0	0	0	0	0	66	0.268292682926829
1535	2	13	2015	Control	0	podo.ec	75	0	0	0	0	0	4	0.0533333333333333
1536	2	13	2015	Control	0	spv.ar	101	0	0	0	0	0	5	0.0495049504950495
1537	2	13	2015	NK	0	badlau.de	110	NA	NA	1	1	0	54	0.490909090909091
1538	2	13	2015	NP	0	bari.ar	104	NA	NA	1	0	1	9.5	0.0913461538461538
1539	2	13	2015	NP	0	potrok.ar	105	NA	NA	1	0	1	13	0.123809523809524
1540	2	13	2015	NPK+Fence	0	glcr.us	100	1	1	NA	NA	NA	1	0.01
1541	2	13	2015	P	0	arch.us	130	NA	NA	0	0	1	21	0.161538461538462
1542	2	13	2015	P	0	burren.ie	139	NA	NA	0	0	1	40	0.287769784172662
1543	2	13	2016	N	0	msum.us	171.5	NA	NA	1	0	0	40.5	0.236151603498542
1544	2	13	2016	N	0	nilla.au	108.2	NA	NA	1	0	0	2.2	0.0203327171903882
1545	2	13	2016	NK	0	bayr.de	149.1	NA	NA	1	1	0	46.1	0.309188464118042
1546	2	13	2017	Fence	0	msla_2.us	131	1	0	NA	NA	NA	33	0.251908396946565
1547	2	13	2017	N	0	msla.us	139	NA	NA	1	0	0	22	0.158273381294964
1548	2	13	2017	N	0	veluwe.nl	127	NA	NA	1	0	0	84.5	0.665354330708661
1549	2	13	2017	NK	0	bnbt.us	122	NA	NA	1	1	0	27	0.221311475409836
1550	2	13	2017	NPK	0	hogtwo.us	72.5	0	1	1	1	1	21	0.289655172413793
1551	2	13	2017	NPK	0	msla_3.us	128	0	1	1	1	1	26	0.203125
1552	2	13	2017	NPK	0	neba.jp	181	0	1	1	1	1	13	0.0718232044198895
1553	2	13	2018	Control	0	azitwo.cn	148	0	0	0	0	0	44	0.297297297297297
1554	2	13	2018	NK	0	bynb.cn	90	NA	NA	1	1	0	30	0.333333333333333
1555	2	13	2018	NK	0	sval.no	103	NA	NA	1	1	0	37	0.359223300970874
1556	2	13	2018	NP	0	cedr.us	274	NA	NA	1	0	1	39	0.142335766423358
1557	2	13	2019	Control	0	gce_brackish.us	106	0	0	0	0	0	1	0.00943396226415094
1558	2	13	2019	K	0	drake.za	102	NA	NA	0	1	0	6	0.0588235294117647
1559	2	13	2019	P	0	sandhill.us	199	NA	NA	0	0	1	52	0.261306532663317
1560	2	13	2019	PK	0	mcdan.us	146	NA	NA	0	1	1	85	0.582191780821918
1561	2	14	2007	Control	0	amcamp.us	122.85	0	0	0	0	0	10.6	0.0862840862840863
1562	2	14	2007	Control	0	bttr.us	275	0	0	0	0	0	100	0.363636363636364
1563	2	14	2007	Control	0	derr.au	102	0	0	0	0	0	0.5	0.00490196078431373
1564	2	14	2007	Control	0	fnly.us	176	0	0	0	0	0	29	0.164772727272727
1565	2	14	2007	Control	0	glac.us	34.25	0	0	0	0	0	18.25	0.532846715328467
1566	2	14	2007	Control	0	hast.us	256	0	0	0	0	0	71	0.27734375
1567	2	14	2007	Control	0	jasp.us	156	0	0	0	0	0	40	0.256410256410256
1568	2	14	2007	Control	0	lead.us	100	0	0	0	0	0	47	0.47
1569	2	14	2007	Control	0	sage.us	46.5	0	0	0	0	0	36.3	0.780645161290322
1570	2	14	2007	Control	0	sedg.us	203	0	0	0	0	0	4	0.0197044334975369
1571	2	14	2007	Control	0	unc.us	103.1	0	0	0	0	0	2	0.0193986420950533
1572	2	14	2007	Fence	0	sava.us	302.5	1	0	NA	NA	NA	80.2	0.265123966942149
1573	2	14	2007	Fence	0	shps.us	108.5	1	0	NA	NA	NA	10	0.0921658986175115
1574	2	14	2007	K	0	bnch.us	206	NA	NA	0	1	0	48	0.233009708737864
1575	2	14	2007	K	0	cowi.ca	99	NA	NA	0	1	0	15	0.151515151515152
1576	2	14	2007	K	0	sier.us	226.3	NA	NA	0	1	0	58.3	0.257622624834291
1577	2	14	2007	N	0	azi.cn	160.8	NA	NA	1	0	0	78.6	0.488805970149254
1578	2	14	2007	N	0	konz.us	150	NA	NA	1	0	0	14	0.0933333333333333
1579	2	14	2007	N	0	temple.us	292	NA	NA	1	0	0	41	0.14041095890411
1580	2	14	2007	NK	0	cdcr.us	202	NA	NA	1	1	0	4	0.0198019801980198
1581	2	14	2007	NK	0	hart.us	127	NA	NA	1	1	0	5	0.0393700787401575
1582	2	14	2007	NK	0	hnvr.us	86	NA	NA	1	1	0	68	0.790697674418605
1583	2	14	2007	NK	0	kiny.au	90.5	NA	NA	1	1	0	39.5	0.43646408839779
1584	2	14	2007	NK	0	smith.us	149.85	NA	NA	1	1	0	35.3	0.235568902235569
1585	2	14	2007	NP	0	hall.us	114	NA	NA	1	0	1	38	0.333333333333333
1586	2	14	2007	NP	0	tyso.us	95	NA	NA	1	0	1	15	0.157894736842105
1587	2	14	2007	NPK	0	hero.uk	148.1	0	1	1	1	1	24.1	0.162727886563133
1588	2	14	2007	NPK	0	mcla.us	155	0	1	1	1	1	8	0.0516129032258065
1589	2	14	2007	NPK	0	rook.uk	111.1	0	1	1	1	1	97	0.873087308730873
1590	2	14	2007	P	0	barta.us	63	NA	NA	0	0	1	7	0.111111111111111
1591	2	14	2007	P	0	hopl.us	267	NA	NA	0	0	1	49	0.183520599250936
1592	2	14	2007	P	0	look.us	168	NA	NA	0	0	1	61	0.363095238095238
1593	2	14	2007	PK	0	cdpt.us	100	NA	NA	0	1	1	20	0.2
1594	2	14	2007	PK	0	spin.us	105	NA	NA	0	1	1	5	0.0476190476190476
1595	2	14	2008	Control	0	lancaster.uk	85.5	0	0	0	0	0	21.5	0.251461988304094
1596	2	14	2008	N	0	valm.ch	124	NA	NA	1	0	0	62	0.5
1597	2	14	2008	NK	0	elliot.us	149	NA	NA	1	1	0	104	0.697986577181208
1598	2	14	2008	NK	0	mtca.au	100	NA	NA	1	1	0	11	0.11
1599	2	14	2008	NP	0	sereng.tz	100	NA	NA	1	0	1	0.8	0.008
1600	2	14	2008	NPK+Fence	0	burrawan.au	132	1	1	NA	NA	NA	30	0.227272727272727
1601	2	14	2008	P	0	bldr.us	74.5	NA	NA	0	0	1	10	0.134228187919463
1602	2	14	2008	P	0	frue.ch	262	NA	NA	0	0	1	66	0.251908396946565
1603	2	14	2008	P	0	trel.us	194	NA	NA	0	0	1	142	0.731958762886598
1604	2	14	2009	NK	0	cbgb.us	239	NA	NA	1	1	0	44	0.184100418410042
1605	2	14	2009	NK	0	ukul.za	199	NA	NA	1	1	0	78	0.391959798994975
1606	2	14	2009	NP	0	bogong.au	84.08	NA	NA	1	0	1	13.04	0.155090390104662
1607	2	14	2010	Control	0	gilb.za	196	0	0	0	0	0	51	0.260204081632653
1608	2	14	2010	Fence	0	koffler.ca	280	1	0	NA	NA	NA	79	0.282142857142857
1609	2	14	2010	NK	0	summ.za	161	NA	NA	1	1	0	51	0.316770186335404
1610	2	14	2011	K	0	kibber.in	99.75	NA	NA	0	1	0	6	0.0601503759398496
1611	2	14	2011	NP	0	marc.ar	118	NA	NA	1	0	1	14	0.11864406779661
1612	2	14	2012	Control	0	kirik.ee	111	0	0	0	0	0	46	0.414414414414414
1613	2	14	2012	Fence	0	comp.pt	157.5	1	0	NA	NA	NA	136.5	0.866666666666667
1614	2	14	2012	NP	0	doane.us	120	NA	NA	1	0	1	5	0.0416666666666667
1615	2	14	2013	Control	0	anti.ec	239.5	0	0	0	0	0	63	0.263048016701461
1616	2	14	2013	Control	0	bunya.au	130	0	0	0	0	0	2	0.0153846153846154
1617	2	14	2013	Control	0	kilp.fi	120.5	0	0	0	0	0	3.9	0.0323651452282158
1618	2	14	2013	Control	0	pinj.au	192	0	0	0	0	0	2	0.0104166666666667
1619	2	14	2013	K	0	chilcas.ar	145.5	NA	NA	0	1	0	29.5	0.202749140893471
1620	2	14	2013	N	0	pich.ec	126	NA	NA	1	0	0	82	0.650793650793651
1621	2	14	2013	N	0	ping.au	104	NA	NA	1	0	0	14	0.134615384615385
1622	2	14	2013	NP	0	kbs.us	85	NA	NA	1	0	1	50	0.588235294117647
1623	2	14	2013	P	0	jena.de	246.5	NA	NA	0	0	1	46.5	0.188640973630832
1624	2	14	2014	Control	0	uwo.ca	85	0	0	0	0	0	63	0.741176470588235
1625	2	14	2014	NP	0	saana.fi	213.8	NA	NA	1	0	1	111.5	0.521515434985968
1626	2	14	2014	PK	0	kidman.au	102	NA	NA	0	1	1	4	0.0392156862745098
1627	2	14	2015	Control	0	gall.it	205	0	0	0	0	0	87	0.424390243902439
1628	2	14	2015	Control	0	spv.ar	106	0	0	0	0	0	6	0.0566037735849057
1629	2	14	2015	N	0	lake.us	182	NA	NA	1	0	0	22	0.120879120879121
1630	2	14	2015	NK	0	arch.us	141.5	NA	NA	1	1	0	7.5	0.0530035335689046
1631	2	14	2015	NPK	0	bari.ar	99.7	0	1	1	1	1	16.7	0.167502507522568
1632	2	14	2015	NPK	0	burren.ie	173	0	1	1	1	1	31	0.179190751445087
1633	2	14	2015	NPK	0	potrok.ar	100	0	1	1	1	1	8	0.08
1634	2	14	2015	PK	0	badlau.de	124	NA	NA	0	1	1	62	0.5
1635	2	14	2016	Control	0	bayr.de	143	0	0	0	0	0	61	0.426573426573427
1636	2	14	2016	NPK	0	msum.us	170	0	1	1	1	1	45	0.264705882352941
1637	2	14	2016	NPK+Fence	0	nilla.au	109.2	1	1	NA	NA	NA	1.2	0.010989010989011
1638	2	14	2017	K	0	msla_3.us	139	NA	NA	0	1	0	13	0.0935251798561151
1639	2	14	2017	N	0	msla_2.us	123	NA	NA	1	0	0	36	0.292682926829268
1640	2	14	2017	NP	0	hogtwo.us	72.5	NA	NA	1	0	1	50.5	0.696551724137931
1641	2	14	2017	NP	0	neba.jp	141	NA	NA	1	0	1	32	0.226950354609929
1642	2	14	2017	P	0	bnbt.us	128	NA	NA	0	0	1	63	0.4921875
1643	2	14	2017	PK	0	msla.us	164	NA	NA	0	1	1	24	0.146341463414634
1644	2	14	2018	Control	0	azitwo.cn	157	0	0	0	0	0	45	0.286624203821656
1645	2	14	2018	NK	0	wupatki.us	93.25	NA	NA	1	1	0	0.25	0.00268096514745308
1646	2	14	2018	NP	0	sval.no	117	NA	NA	1	0	1	51	0.435897435897436
1647	2	14	2018	NPK	0	bynb.cn	84	0	1	1	1	1	29	0.345238095238095
1648	2	14	2018	NPK+Fence	0	cedr.us	234	1	1	NA	NA	NA	65	0.277777777777778
1649	2	14	2019	Control	0	gce_fresh.us	107	0	0	0	0	0	12	0.11214953271028
1650	2	14	2019	NK	0	drake.za	102	NA	NA	1	1	0	9	0.0882352941176471
1651	2	14	2019	NK	0	mcdan.us	210	NA	NA	1	1	0	87	0.414285714285714
1652	2	15	2007	Control	0	amcamp.us	139.7	0	0	0	0	0	30.2	0.216177523264137
1653	2	15	2007	Control	0	bttr.us	253.1	0	0	0	0	0	80.5	0.318056104306598
1654	2	15	2007	Control	0	derr.au	114	0	0	0	0	0	1.5	0.0131578947368421
1655	2	15	2007	Control	0	fnly.us	212	0	0	0	0	0	76	0.358490566037736
1656	2	15	2007	Control	0	glac.us	61	0	0	0	0	0	22	0.360655737704918
1657	2	15	2007	Control	0	hast.us	222	0	0	0	0	0	87	0.391891891891892
1658	2	15	2007	Control	0	jasp.us	158	0	0	0	0	0	15	0.0949367088607595
1659	2	15	2007	Control	0	lead.us	105	0	0	0	0	0	45	0.428571428571429
1660	2	15	2007	Control	0	niwo.us	183	0	0	0	0	0	48	0.262295081967213
1661	2	15	2007	Fence	0	sage.us	58.4	1	0	NA	NA	NA	47.3	0.809931506849315
1662	2	15	2007	K	0	cdpt.us	100	NA	NA	0	1	0	31	0.31
1663	2	15	2007	K	0	hall.us	114	NA	NA	0	1	0	33	0.289473684210526
1664	2	15	2007	K	0	hart.us	110	NA	NA	0	1	0	4	0.0363636363636364
1665	2	15	2007	K	0	spin.us	101	NA	NA	0	1	0	1	0.0099009900990099
1666	2	15	2007	K	0	unc.us	104.1	NA	NA	0	1	0	8.1	0.0778097982708934
1667	2	15	2007	N	0	bnch.us	234	NA	NA	1	0	0	61	0.260683760683761
1668	2	15	2007	N	0	hero.uk	141	NA	NA	1	0	0	30	0.212765957446809
1669	2	15	2007	N	0	kiny.au	61.5	NA	NA	1	0	0	15	0.24390243902439
1670	2	15	2007	N	0	rook.uk	88	NA	NA	1	0	0	57	0.647727272727273
1671	2	15	2007	N	0	sava.us	165.1	NA	NA	1	0	0	4.1	0.0248334342822532
1672	2	15	2007	NK	0	mcla.us	201	NA	NA	1	1	0	11	0.054726368159204
1673	2	15	2007	NK	0	sier.us	129.1	NA	NA	1	1	0	29.1	0.225406661502711
1674	2	15	2007	NP	0	look.us	168	NA	NA	1	0	1	78	0.464285714285714
1675	2	15	2007	NP	0	sgs.us	100	NA	NA	1	0	1	3	0.03
1676	2	15	2007	NPK	0	barta.us	49	0	1	1	1	1	12	0.244897959183673
1677	2	15	2007	NPK	0	sedg.us	205	0	1	1	1	1	2	0.00975609756097561
1678	2	15	2007	NPK	0	shps.us	117	0	1	1	1	1	4	0.0341880341880342
1679	2	15	2007	NPK+Fence	0	konz.us	199	1	1	NA	NA	NA	15	0.0753768844221105
1680	2	15	2007	NPK+Fence	0	tyso.us	109.2	1	1	NA	NA	NA	2.2	0.0201465201465202
1681	2	15	2007	PK	0	azi.cn	166.9	NA	NA	0	1	1	81.6	0.488915518274416
1682	2	15	2007	PK	0	cdcr.us	220	NA	NA	0	1	1	2	0.00909090909090909
1683	2	15	2007	PK	0	cowi.ca	115	NA	NA	0	1	1	20	0.173913043478261
1684	2	15	2007	PK	0	hnvr.us	59	NA	NA	0	1	1	47	0.796610169491525
1685	2	15	2007	PK	0	hopl.us	265	NA	NA	0	1	1	55	0.207547169811321
1686	2	15	2007	PK	0	smith.us	162.15	NA	NA	0	1	1	31.55	0.194572926302806
1687	2	15	2007	PK	0	temple.us	287	NA	NA	0	1	1	91	0.317073170731707
1688	2	15	2008	NP	0	frue.ch	254	NA	NA	1	0	1	57	0.224409448818898
1689	2	15	2008	NPK	0	trel.us	212	0	1	1	1	1	162	0.764150943396226
1690	2	15	2008	NPK+Fence	0	bldr.us	63.5	1	1	NA	NA	NA	26.5	0.417322834645669
1691	2	15	2008	NPK+Fence	0	elliot.us	264	1	1	NA	NA	NA	116	0.439393939393939
1692	2	15	2008	P	0	burrawan.au	156	NA	NA	0	0	1	28	0.17948717948718
1693	2	15	2008	P	0	lancaster.uk	101.5	NA	NA	0	0	1	14.5	0.142857142857143
1694	2	15	2008	P	0	sereng.tz	99.8	NA	NA	0	0	1	6.5	0.0651302605210421
1695	2	15	2008	PK	0	mtca.au	103.5	NA	NA	0	1	1	6	0.0579710144927536
1696	2	15	2008	PK	0	valm.ch	111	NA	NA	0	1	1	69	0.621621621621622
1697	2	15	2009	NPK	0	bogong.au	80.07	0	1	1	1	1	55.04	0.687398526289497
1698	2	15	2009	NPK	0	ukul.za	210	0	1	1	1	1	77	0.366666666666667
1699	2	15	2009	NPK+Fence	0	cbgb.us	198	1	1	NA	NA	NA	16	0.0808080808080808
1700	2	15	2010	Control	0	summ.za	153	0	0	0	0	0	54	0.352941176470588
1701	2	15	2010	Fence	0	gilb.za	185	1	0	NA	NA	NA	71	0.383783783783784
1702	2	15	2010	K	0	koffler.ca	239	NA	NA	0	1	0	36	0.150627615062762
1703	2	15	2011	N	0	kibber.in	98.25	NA	NA	1	0	0	7.5	0.0763358778625954
1704	2	15	2011	PK	0	marc.ar	117	NA	NA	0	1	1	18	0.153846153846154
1705	2	15	2012	Control	0	kirik.ee	156	0	0	0	0	0	88	0.564102564102564
1706	2	15	2012	NK	0	comp.pt	216.5	NA	NA	1	1	0	126.5	0.584295612009238
1707	2	15	2012	NPK	0	doane.us	109	0	1	1	1	1	3	0.0275229357798165
1708	2	15	2013	Control	0	anti.ec	235	0	0	0	0	0	147.5	0.627659574468085
1709	2	15	2013	Control	0	bunya.au	117	0	0	0	0	0	1	0.00854700854700855
1710	2	15	2013	N	0	jena.de	200	NA	NA	1	0	0	44.5	0.2225
1711	2	15	2013	N	0	kilp.fi	108.4	NA	NA	1	0	0	11	0.101476014760148
1712	2	15	2013	P	0	pinj.au	215	NA	NA	0	0	1	76	0.353488372093023
1713	2	15	2013	PK	0	chilcas.ar	161.75	NA	NA	0	1	1	27	0.166924265842349
1714	2	15	2013	PK	0	kbs.us	98	NA	NA	0	1	1	64	0.653061224489796
1715	2	15	2013	PK	0	pich.ec	130	NA	NA	0	1	1	35	0.269230769230769
1716	2	15	2013	PK	0	ping.au	109	NA	NA	0	1	1	56	0.513761467889908
1717	2	15	2014	Control	0	uwo.ca	74	0	0	0	0	0	42	0.567567567567568
1718	2	15	2014	Fence	0	kidman.au	104	1	0	NA	NA	NA	8	0.0769230769230769
1719	2	15	2014	P	0	saana.fi	242.7	NA	NA	0	0	1	145	0.597445405850845
1720	2	15	2015	Control	0	gall.it	156	0	0	0	0	0	105	0.673076923076923
1721	2	15	2015	Control	0	spv.ar	102	0	0	0	0	0	5	0.0490196078431373
1722	2	15	2015	Fence	0	podo.ec	105	1	0	NA	NA	NA	14	0.133333333333333
1723	2	15	2015	N	0	burren.ie	186	NA	NA	1	0	0	18	0.0967741935483871
1724	2	15	2015	NK	0	lake.us	80	NA	NA	1	1	0	11	0.1375
1725	2	15	2015	NP	0	badlau.de	118	NA	NA	1	0	1	58	0.491525423728814
1726	2	15	2015	NPK	0	glcr.us	100.1	0	1	1	1	1	0.1	0.000999000999000999
1727	2	15	2015	P	0	bari.ar	85	NA	NA	0	0	1	22	0.258823529411765
1728	2	15	2015	PK	0	arch.us	125	NA	NA	0	1	1	6	0.048
1729	2	15	2015	PK	0	potrok.ar	103	NA	NA	0	1	1	18	0.174757281553398
1730	2	15	2016	Control	0	msum.us	161.5	0	0	0	0	0	23	0.142414860681115
1731	2	15	2016	NK	0	nilla.au	102.3	NA	NA	1	1	0	1.1	0.010752688172043
1732	2	15	2016	PK	0	bayr.de	165.2	NA	NA	0	1	1	77.1	0.466707021791768
1733	2	15	2017	Fence	0	veluwe.nl	140.5	1	0	NA	NA	NA	59	0.419928825622776
1734	2	15	2017	N	0	hogtwo.us	71.5	NA	NA	1	0	0	24	0.335664335664336
1735	2	15	2017	NK	0	msla_2.us	170	NA	NA	1	1	0	60	0.352941176470588
1736	2	15	2017	NK	0	neba.jp	181	NA	NA	1	1	0	16	0.0883977900552486
1737	2	15	2017	NPK	0	bnbt.us	114	0	1	1	1	1	22	0.192982456140351
1738	2	15	2017	P	0	msla.us	152	NA	NA	0	0	1	27	0.177631578947368
1739	2	15	2017	P	0	msla_3.us	134	NA	NA	0	0	1	16	0.119402985074627
1740	2	15	2018	Control	0	azitwo.cn	145	0	0	0	0	0	46	0.317241379310345
1741	2	15	2018	Control	0	ovor.mn	105	0	0	0	0	0	62	0.59047619047619
1742	2	15	2018	K	0	cedr.us	264	NA	NA	0	1	0	79	0.299242424242424
1743	2	15	2018	NPK	0	sval.no	134	0	1	1	1	1	47	0.350746268656716
1744	2	15	2018	P	0	bynb.cn	94	NA	NA	0	0	1	23	0.24468085106383
1745	2	15	2019	Control	0	gce_fresh.us	117	0	0	0	0	0	46	0.393162393162393
1746	2	15	2019	Control	0	mcdan.us	167	0	0	0	0	0	76	0.455089820359281
1747	2	15	2019	NPK	0	drake.za	102	0	1	1	1	1	11	0.107843137254902
1748	2	15	2019	NPK	0	sandhill.us	174	0	1	1	1	1	67	0.385057471264368
1749	2	16	2007	Control	0	amcamp.us	132.1	0	0	0	0	0	22.1	0.167297501892506
1750	2	16	2007	Control	0	bttr.us	245	0	0	0	0	0	82	0.33469387755102
1751	2	16	2007	Control	0	derr.au	116.5	0	0	0	0	0	0.5	0.00429184549356223
1752	2	16	2007	Control	0	fnly.us	276.5	0	0	0	0	0	50.5	0.182640144665461
1753	2	16	2007	Control	0	glac.us	28.85	0	0	0	0	0	11.35	0.393414211438475
1754	2	16	2007	Control	0	hast.us	232	0	0	0	0	0	50	0.21551724137931
1755	2	16	2007	Control	0	jasp.us	119	0	0	0	0	0	51	0.428571428571429
1756	2	16	2007	Control	0	lead.us	106	0	0	0	0	0	53	0.5
1757	2	16	2007	Control	0	niwo.us	174	0	0	0	0	0	53	0.304597701149425
1758	2	16	2007	Fence	0	hart.us	135	1	0	NA	NA	NA	6	0.0444444444444444
1759	2	16	2007	Fence	0	unc.us	102.3	1	0	NA	NA	NA	8	0.0782013685239492
1760	2	16	2007	K	0	hnvr.us	73	NA	NA	0	1	0	25	0.342465753424658
1761	2	16	2007	NK	0	azi.cn	154.7	NA	NA	1	1	0	72.5	0.468648998060763
1762	2	16	2007	NK	0	cdpt.us	100	NA	NA	1	1	0	10	0.1
1763	2	16	2007	NK	0	sedg.us	183	NA	NA	1	1	0	28	0.153005464480874
1764	2	16	2007	NK	0	spin.us	99	NA	NA	1	1	0	19	0.191919191919192
1765	2	16	2007	NK	0	temple.us	372	NA	NA	1	1	0	117	0.314516129032258
1766	2	16	2007	NK	0	tyso.us	126.1	NA	NA	1	1	0	18.1	0.143536875495638
1767	2	16	2007	NP	0	bnch.us	111	NA	NA	1	0	1	14	0.126126126126126
1768	2	16	2007	NP	0	cdcr.us	241.5	NA	NA	1	0	1	17	0.0703933747412008
1769	2	16	2007	NP	0	cowi.ca	108	NA	NA	1	0	1	19	0.175925925925926
1770	2	16	2007	NP	0	shps.us	112.5	NA	NA	1	0	1	7	0.0622222222222222
1771	2	16	2007	NPK	0	hall.us	123	0	1	1	1	1	73	0.59349593495935
1772	2	16	2007	NPK	0	konz.us	193	0	1	1	1	1	47	0.243523316062176
1773	2	16	2007	NPK+Fence	0	barta.us	70	1	1	NA	NA	NA	5	0.0714285714285714
1774	2	16	2007	NPK+Fence	0	kiny.au	89	1	1	NA	NA	NA	51.5	0.578651685393258
1775	2	16	2007	NPK+Fence	0	sage.us	49.6	1	1	NA	NA	NA	43.5	0.877016129032258
1776	2	16	2007	NPK+Fence	0	smith.us	135.45	1	1	NA	NA	NA	26.85	0.198228128460687
1777	2	16	2007	P	0	hero.uk	158	NA	NA	0	0	1	28	0.177215189873418
1778	2	16	2007	P	0	rook.uk	129	NA	NA	0	0	1	79	0.612403100775194
1779	2	16	2007	P	0	sava.us	148.2	NA	NA	0	0	1	23.2	0.156545209176788
1780	2	16	2007	P	0	sier.us	194.6	NA	NA	0	0	1	34.4	0.17677286742035
1781	2	16	2007	PK	0	look.us	280	NA	NA	0	1	1	105	0.375
1782	2	16	2008	Control	0	elliot.us	282	0	0	0	0	0	91	0.322695035460993
1783	2	16	2008	Control	0	mtca.au	125	0	0	0	0	0	9	0.072
1784	2	16	2008	Control	0	sereng.tz	100	0	0	0	0	0	6.2	0.062
1785	2	16	2008	Fence	0	frue.ch	258	1	0	NA	NA	NA	62	0.24031007751938
1786	2	16	2008	Fence	0	trel.us	217	1	0	NA	NA	NA	142	0.654377880184332
1787	2	16	2008	NK	0	valm.ch	126	NA	NA	1	1	0	66	0.523809523809524
1788	2	16	2008	NP	0	lancaster.uk	90.5	NA	NA	1	0	1	8.5	0.0939226519337017
1789	2	16	2008	NPK	0	burrawan.au	142	0	1	1	1	1	22	0.154929577464789
1790	2	16	2008	PK	0	bldr.us	70	NA	NA	0	1	1	4	0.0571428571428571
1791	2	16	2009	N	0	cbgb.us	219.5	NA	NA	1	0	0	46.5	0.211845102505695
1792	2	16	2009	NPK+Fence	0	bogong.au	73.1	1	1	NA	NA	NA	31.06	0.424897400820793
1793	2	16	2009	PK	0	ukul.za	259	NA	NA	0	1	1	41	0.158301158301158
1794	2	16	2010	Control	0	summ.za	156	0	0	0	0	0	43	0.275641025641026
1795	2	16	2010	N	0	gilb.za	195	NA	NA	1	0	0	64	0.328205128205128
1796	2	16	2010	N	0	koffler.ca	138	NA	NA	1	0	0	37	0.268115942028986
1797	2	16	2011	NK	0	marc.ar	114	NA	NA	1	1	0	11	0.0964912280701754
1798	2	16	2011	PK	0	kibber.in	99.75	NA	NA	0	1	1	9.25	0.0927318295739348
1799	2	16	2012	Control	0	kirik.ee	144	0	0	0	0	0	91	0.631944444444444
1800	2	16	2012	NPK	0	comp.pt	233	0	1	1	1	1	136	0.583690987124464
1801	2	16	2013	Control	0	anti.ec	124	0	0	0	0	0	41	0.330645161290323
1802	2	16	2013	Control	0	bunya.au	121	0	0	0	0	0	6	0.0495867768595041
1803	2	16	2013	K	0	jena.de	212.5	NA	NA	0	1	0	49	0.230588235294118
1804	2	16	2013	NK	0	pich.ec	124	NA	NA	1	1	0	21	0.169354838709677
1805	2	16	2013	NK	0	ping.au	98	NA	NA	1	1	0	64	0.653061224489796
1806	2	16	2013	NK	0	pinj.au	264	NA	NA	1	1	0	73	0.276515151515151
1807	2	16	2013	NP	0	kilp.fi	112.7	NA	NA	1	0	1	7.8	0.0692102928127773
1808	2	16	2013	NPK	0	chilcas.ar	130	0	1	1	1	1	2.5	0.0192307692307692
1809	2	16	2013	P	0	kbs.us	100	NA	NA	0	0	1	31	0.31
1810	2	16	2014	Control	0	kidman.au	111	0	0	0	0	0	6	0.0540540540540541
1811	2	16	2014	Control	0	uwo.ca	53	0	0	0	0	0	21	0.39622641509434
1812	2	16	2014	K	0	saana.fi	242.8	NA	NA	0	1	0	141	0.580724876441516
1813	2	16	2014	N	0	yarra.au	111.2	NA	NA	1	0	0	1.2	0.0107913669064748
1814	2	16	2015	Control	0	gall.it	228	0	0	0	0	0	97	0.425438596491228
1815	2	16	2015	Control	0	spv.ar	99	0	0	0	0	0	7	0.0707070707070707
1816	2	16	2015	Fence	0	glcr.us	103	1	0	NA	NA	NA	1	0.00970873786407767
1817	2	16	2015	K	0	bari.ar	85.7	NA	NA	0	1	0	26.3	0.306884480746791
1818	2	16	2015	N	0	arch.us	125.5	NA	NA	1	0	0	5.5	0.0438247011952191
1819	2	16	2015	NK	0	podo.ec	61	NA	NA	1	1	0	7	0.114754098360656
1820	2	16	2015	NK	0	potrok.ar	101	NA	NA	1	1	0	4	0.0396039603960396
1821	2	16	2015	NPK	0	lake.us	240	0	1	1	1	1	38	0.158333333333333
1822	2	16	2015	NPK+Fence	0	burren.ie	138	1	1	NA	NA	NA	40	0.289855072463768
1823	2	16	2015	P	0	badlau.de	115	NA	NA	0	0	1	55	0.478260869565217
1824	2	16	2016	Control	0	nilla.au	108.3	0	0	0	0	0	1.3	0.0120036934441367
1825	2	16	2016	K	0	msum.us	181	NA	NA	0	1	0	23	0.12707182320442
1826	2	16	2016	NPK	0	bayr.de	144.6	0	1	1	1	1	59.5	0.411479944674965
1827	2	16	2017	Control	0	neba.jp	227	0	0	0	0	0	33	0.145374449339207
1828	2	16	2017	K	0	msla.us	128	NA	NA	0	1	0	10	0.078125
1829	2	16	2017	NK	0	msla_3.us	124	NA	NA	1	1	0	21	0.169354838709677
1830	2	16	2017	NP	0	msla_2.us	143	NA	NA	1	0	1	64	0.447552447552448
1831	2	16	2017	PK	0	bnbt.us	128	NA	NA	0	1	1	43	0.3359375
1832	2	16	2018	Control	0	azitwo.cn	139	0	0	0	0	0	47	0.338129496402878
1833	2	16	2018	Control	0	hustai.mn	100	0	0	0	0	0	48.5	0.485
1834	2	16	2018	Control	0	ovor.mn	120	0	0	0	0	0	42	0.35
1835	2	16	2018	Control	0	sval.no	101	0	0	0	0	0	36	0.356435643564356
1836	2	16	2018	PK	0	bynb.cn	96	NA	NA	0	1	1	28	0.291666666666667
1837	2	16	2018	PK	0	cedr.us	275	NA	NA	0	1	1	33	0.12
1838	2	16	2018	PK	0	wupatki.us	95.25	NA	NA	0	1	1	0.25	0.0026246719160105
1839	2	16	2019	Control	0	gce_fresh.us	125	0	0	0	0	0	70	0.56
1840	2	16	2019	Control	0	mcdan.us	105	0	0	0	0	0	69	0.657142857142857
1841	2	16	2019	Control	0	sandhill.us	196	0	0	0	0	0	33	0.168367346938776
1842	2	16	2019	PK	0	drake.za	102	NA	NA	0	1	1	12	0.117647058823529
1843	2	17	2007	Control	0	amcamp.us	148.25	0	0	0	0	0	31	0.209106239460371
1844	2	17	2007	Control	0	barta.us	47	0	0	0	0	0	3	0.0638297872340425
1845	2	17	2007	Control	0	bttr.us	219	0	0	0	0	0	68	0.310502283105023
1846	2	17	2007	Control	0	derr.au	104	0	0	0	0	0	0.5	0.00480769230769231
1847	2	17	2007	Control	0	fnly.us	190	0	0	0	0	0	39.5	0.207894736842105
1848	2	17	2007	Control	0	glac.us	43	0	0	0	0	0	8	0.186046511627907
1849	2	17	2007	Control	0	hart.us	111	0	0	0	0	0	7	0.0630630630630631
1850	2	17	2007	Control	0	hast.us	235	0	0	0	0	0	61	0.259574468085106
1851	2	17	2007	Control	0	jasp.us	126	0	0	0	0	0	41	0.325396825396825
1852	2	17	2007	Control	0	kiny.au	65	0	0	0	0	0	46.5	0.715384615384615
1853	2	17	2007	Control	0	lead.us	103	0	0	0	0	0	85	0.825242718446602
1854	2	17	2007	Control	0	look.us	221	0	0	0	0	0	30	0.135746606334842
1855	2	17	2007	Control	0	niwo.us	178	0	0	0	0	0	39	0.219101123595506
1856	2	17	2007	Control	0	sava.us	170.5	0	0	0	0	0	15.2	0.089149560117302
1857	2	17	2007	Control	0	sedg.us	208	0	0	0	0	0	45	0.216346153846154
1858	2	17	2007	Fence	0	cowi.ca	105	1	0	NA	NA	NA	17	0.161904761904762
1859	2	17	2007	Fence	0	sgs.us	100	1	0	NA	NA	NA	4	0.04
1860	2	17	2007	Fence	0	spin.us	103	1	0	NA	NA	NA	8	0.0776699029126214
1861	2	17	2007	K	0	hero.uk	170	NA	NA	0	1	0	40	0.235294117647059
1862	2	17	2007	K	0	konz.us	171	NA	NA	0	1	0	28	0.16374269005848
1863	2	17	2007	K	0	rook.uk	85.2	NA	NA	0	1	0	50.2	0.589201877934272
1864	2	17	2007	K	0	sage.us	43.5	NA	NA	0	1	0	40.5	0.931034482758621
1865	2	17	2007	K	0	smith.us	156.3	NA	NA	0	1	0	60.05	0.384197056941779
1866	2	17	2007	K	0	tyso.us	81	NA	NA	0	1	0	19	0.234567901234568
1867	2	17	2007	N	0	hopl.us	252	NA	NA	1	0	0	52	0.206349206349206
1868	2	17	2007	NP	0	azi.cn	167.6	NA	NA	1	0	1	93.5	0.557875894988067
1869	2	17	2007	NP	0	temple.us	363	NA	NA	1	0	1	182	0.50137741046832
1870	2	17	2007	NPK	0	bnch.us	227	0	1	1	1	1	30	0.13215859030837
1871	2	17	2007	NPK	0	cdpt.us	100	0	1	1	1	1	31	0.31
1872	2	17	2007	NPK	0	unc.us	101.2	0	1	1	1	1	6	0.0592885375494071
1873	2	17	2007	NPK+Fence	0	hall.us	117	1	1	NA	NA	NA	42	0.358974358974359
1874	2	17	2007	NPK+Fence	0	hnvr.us	85	1	1	NA	NA	NA	47	0.552941176470588
1875	2	17	2007	NPK+Fence	0	sier.us	204.1	1	1	NA	NA	NA	24.1	0.118079372856443
1876	2	17	2007	PK	0	mcla.us	197	NA	NA	0	1	1	1	0.0050761421319797
1877	2	17	2008	Control	0	frue.ch	270	0	0	0	0	0	74	0.274074074074074
1878	2	17	2008	K	0	trel.us	172	NA	NA	0	1	0	102	0.593023255813954
1879	2	17	2008	N	0	burrawan.au	118	NA	NA	1	0	0	23	0.194915254237288
1880	2	17	2008	NK	0	sereng.tz	99.9	NA	NA	1	1	0	3.2	0.032032032032032
1881	2	17	2008	NP	0	mtca.au	130	NA	NA	1	0	1	3	0.0230769230769231
1882	2	17	2008	NP	0	valm.ch	118	NA	NA	1	0	1	50	0.423728813559322
1883	2	17	2008	NPK	0	bldr.us	70	0	1	1	1	1	6.5	0.0928571428571429
1884	2	17	2008	NPK	0	lancaster.uk	105	0	1	1	1	1	5	0.0476190476190476
1885	2	17	2008	P	0	elliot.us	300	NA	NA	0	0	1	101	0.336666666666667
1886	2	17	2009	Fence	0	bogong.au	84.09	1	0	NA	NA	NA	18.06	0.21476988940421
1887	2	17	2009	NP	0	ukul.za	212	NA	NA	1	0	1	36	0.169811320754717
1888	2	17	2010	Control	0	koffler.ca	146	0	0	0	0	0	43	0.294520547945205
1889	2	17	2010	NP	0	summ.za	169	NA	NA	1	0	1	61	0.36094674556213
1890	2	17	2010	P	0	gilb.za	207	NA	NA	0	0	1	51	0.246376811594203
1891	2	17	2011	Control	0	marc.ar	109	0	0	0	0	0	6	0.055045871559633
1892	2	17	2011	NPK+Fence	0	kibber.in	99.25	1	1	NA	NA	NA	10.5	0.105793450881612
1893	2	17	2012	Control	0	kirik.ee	175	0	0	0	0	0	96	0.548571428571429
1894	2	17	2012	NP	0	comp.pt	179	NA	NA	1	0	1	124	0.692737430167598
1895	2	17	2013	Control	0	anti.ec	220.5	0	0	0	0	0	92.5	0.419501133786848
1896	2	17	2013	Control	0	bunya.au	120	0	0	0	0	0	3	0.025
1897	2	17	2013	Fence	0	kilp.fi	99.2	1	0	NA	NA	NA	11.4	0.11491935483871
1898	2	17	2013	K	0	pinj.au	205.5	NA	NA	0	1	0	47.5	0.231143552311436
1899	2	17	2013	N	0	chilcas.ar	196.75	NA	NA	1	0	0	3.25	0.0165184243964422
1900	2	17	2013	NK	0	kbs.us	110	NA	NA	1	1	0	54	0.490909090909091
1901	2	17	2013	NP	0	pich.ec	138	NA	NA	1	0	1	52.5	0.380434782608696
1902	2	17	2013	NP	0	ping.au	100	NA	NA	1	0	1	31	0.31
1903	2	17	2014	Control	0	uwo.ca	89	0	0	0	0	0	54	0.606741573033708
1904	2	17	2014	Fence	0	yarra.au	94.5	1	0	NA	NA	NA	0.9	0.00952380952380952
1905	2	17	2014	N	0	saana.fi	224.6	NA	NA	1	0	0	114.8	0.51113089937667
1906	2	17	2014	NPK+Fence	0	kidman.au	101	1	1	NA	NA	NA	6	0.0594059405940594
1907	2	17	2015	Control	0	burren.ie	176	0	0	0	0	0	83	0.471590909090909
1908	2	17	2015	Control	0	glcr.us	100.4	0	0	0	0	0	1.4	0.0139442231075697
1909	2	17	2015	Control	0	podo.ec	92	0	0	0	0	0	38	0.41304347826087
1910	2	17	2015	Control	0	spv.ar	113	0	0	0	0	0	6	0.0530973451327434
1911	2	17	2015	Fence	0	potrok.ar	101	1	0	NA	NA	NA	19	0.188118811881188
1912	2	17	2015	NP	0	arch.us	136	NA	NA	1	0	1	13.5	0.0992647058823529
1913	2	17	2015	P	0	lake.us	240	NA	NA	0	0	1	30	0.125
1914	2	17	2015	PK	0	bari.ar	115.8	NA	NA	0	1	1	10.3	0.0889464594127807
1915	2	17	2016	N	0	bayr.de	170.5	NA	NA	1	0	0	40.5	0.237536656891496
1916	2	17	2016	NP	0	nilla.au	103.2	NA	NA	1	0	1	5.2	0.0503875968992248
1917	2	17	2016	PK	0	msum.us	188	NA	NA	0	1	1	48	0.25531914893617
1918	2	17	2017	Control	0	bnbt.us	140	0	0	0	0	0	40	0.285714285714286
1919	2	17	2017	Control	0	msla_3.us	130	0	0	0	0	0	17	0.130769230769231
1920	2	17	2017	NK	0	meto.us	34	NA	NA	1	1	0	7.5	0.220588235294118
1921	2	17	2017	NPK	0	msla_2.us	135	0	1	1	1	1	31	0.22962962962963
1922	2	17	2017	NPK+Fence	0	msla.us	131	1	1	NA	NA	NA	18	0.137404580152672
1923	2	17	2017	P	0	neba.jp	169	NA	NA	0	0	1	18	0.106508875739645
1924	2	17	2017	PK	0	veluwe.nl	122	NA	NA	0	1	1	57	0.467213114754098
1925	2	17	2018	Control	0	azitwo.cn	142	0	0	0	0	0	61	0.429577464788732
1926	2	17	2018	Control	0	bynb.cn	91	0	0	0	0	0	19	0.208791208791209
1927	2	17	2018	Control	0	ovor.mn	101	0	0	0	0	0	32	0.316831683168317
1928	2	17	2018	N	0	cedr.us	306	NA	NA	1	0	0	30	0.0980392156862745
1929	2	17	2018	NK	0	lubb.us	85	NA	NA	1	1	0	4	0.0470588235294118
1930	2	17	2018	NPK	0	sval.no	119	0	1	1	1	1	39	0.327731092436975
1931	2	17	2019	Control	0	gce_fresh.us	100	0	0	0	0	0	35	0.35
1932	2	17	2019	K	0	sandhill.us	150	NA	NA	0	1	0	53	0.353333333333333
1933	2	17	2019	NP	0	drake.za	101	NA	NA	1	0	1	8	0.0792079207920792
1934	2	17	2019	NPK	0	mcdan.us	151	0	1	1	1	1	101	0.66887417218543
1935	2	18	2007	Control	0	amcamp.us	133.65	0	0	0	0	0	34.15	0.255518144407033
1936	2	18	2007	Control	0	bttr.us	335	0	0	0	0	0	191	0.570149253731343
1937	2	18	2007	Control	0	derr.au	101.5	0	0	0	0	0	0.5	0.00492610837438424
1938	2	18	2007	Control	0	fnly.us	220.5	0	0	0	0	0	42	0.19047619047619
1939	2	18	2007	Control	0	glac.us	60.6	0	0	0	0	0	56.6	0.933993399339934
1940	2	18	2007	Control	0	hast.us	135	0	0	0	0	0	3	0.0222222222222222
1941	2	18	2007	Control	0	jasp.us	124	0	0	0	0	0	30	0.241935483870968
1942	2	18	2007	Control	0	konz.us	160	0	0	0	0	0	22	0.1375
1943	2	18	2007	Control	0	lead.us	121	0	0	0	0	0	62	0.512396694214876
1944	2	18	2007	Control	0	niwo.us	177	0	0	0	0	0	44	0.248587570621469
1945	2	18	2007	Fence	0	kiny.au	55.5	1	0	NA	NA	NA	19	0.342342342342342
1946	2	18	2007	Fence	0	tyso.us	80	1	0	NA	NA	NA	11	0.1375
1947	2	18	2007	K	0	hopl.us	322	NA	NA	0	1	0	65	0.201863354037267
1948	2	18	2007	K	0	sgs.us	100	NA	NA	0	1	0	8	0.08
1949	2	18	2007	N	0	cdpt.us	100	NA	NA	1	0	0	13	0.13
1950	2	18	2007	N	0	hall.us	123	NA	NA	1	0	0	37	0.300813008130081
1951	2	18	2007	NK	0	barta.us	67	NA	NA	1	1	0	5	0.0746268656716418
1952	2	18	2007	NK	0	bnch.us	168	NA	NA	1	1	0	78	0.464285714285714
1953	2	18	2007	NP	0	hart.us	130	NA	NA	1	0	1	10	0.0769230769230769
1954	2	18	2007	NP	0	hero.uk	166	NA	NA	1	0	1	36	0.216867469879518
1955	2	18	2007	NP	0	rook.uk	67	NA	NA	1	0	1	25	0.373134328358209
1956	2	18	2007	NP	0	sage.us	51.5	NA	NA	1	0	1	40.5	0.786407766990291
1957	2	18	2007	NPK	0	azi.cn	183.1	0	1	1	1	1	89.9	0.490988530857455
1958	2	18	2007	NPK	0	cdcr.us	190.5	0	1	1	1	1	0.5	0.0026246719160105
1959	2	18	2007	NPK	0	hnvr.us	87	0	1	1	1	1	40	0.459770114942529
1960	2	18	2007	NPK	0	sava.us	170.3	0	1	1	1	1	13.2	0.0775102759835584
1961	2	18	2007	NPK	0	sedg.us	180	0	1	1	1	1	15	0.0833333333333333
1962	2	18	2007	NPK	0	temple.us	371	0	1	1	1	1	221	0.595687331536388
1963	2	18	2007	NPK+Fence	0	cowi.ca	106	1	1	NA	NA	NA	5	0.0471698113207547
1964	2	18	2007	NPK+Fence	0	look.us	215	1	1	NA	NA	NA	64	0.297674418604651
1965	2	18	2007	NPK+Fence	0	spin.us	106	1	1	NA	NA	NA	16	0.150943396226415
1966	2	18	2007	NPK+Fence	0	unc.us	107.1	1	1	NA	NA	NA	5	0.0466853408029879
1967	2	18	2007	P	0	smith.us	155.2	NA	NA	0	0	1	42.2	0.271907216494845
1968	2	18	2007	PK	0	sier.us	200.3	NA	NA	0	1	1	34.2	0.170743884173739
1969	2	18	2008	K	0	sereng.tz	99.8	NA	NA	0	1	0	4.3	0.0430861723446894
1970	2	18	2008	N	0	trel.us	192	NA	NA	1	0	0	132	0.6875
1971	2	18	2008	NK	0	bldr.us	70	NA	NA	1	1	0	8.5	0.121428571428571
1972	2	18	2008	NK	0	burrawan.au	134	NA	NA	1	1	0	18	0.134328358208955
1973	2	18	2008	NK	0	frue.ch	255	NA	NA	1	1	0	53	0.207843137254902
1974	2	18	2008	NPK	0	elliot.us	304	0	1	1	1	1	82	0.269736842105263
1975	2	18	2008	NPK	0	valm.ch	114	0	1	1	1	1	74	0.649122807017544
1976	2	18	2008	NPK+Fence	0	mtca.au	129.5	1	1	NA	NA	NA	11	0.0849420849420849
1977	2	18	2008	PK	0	lancaster.uk	87	NA	NA	0	1	1	19	0.218390804597701
1978	2	18	2009	Fence	0	cbgb.us	202.5	1	0	NA	NA	NA	17.5	0.0864197530864197
1979	2	18	2009	N	0	ukul.za	210	NA	NA	1	0	0	54	0.257142857142857
1980	2	18	2009	NK	0	bogong.au	70.06	NA	NA	1	1	0	25.05	0.357550670853554
1981	2	18	2010	Control	0	summ.za	201	0	0	0	0	0	72	0.358208955223881
1982	2	18	2010	NPK+Fence	0	gilb.za	222	1	1	NA	NA	NA	68	0.306306306306306
1983	2	18	2010	NPK+Fence	0	koffler.ca	156	1	1	NA	NA	NA	46	0.294871794871795
1984	2	18	2011	NPK	0	kibber.in	100	0	1	1	1	1	19.75	0.1975
1985	2	18	2011	NPK	0	marc.ar	124	0	1	1	1	1	24	0.193548387096774
1986	2	18	2012	Control	0	kirik.ee	201	0	0	0	0	0	105	0.522388059701492
1987	2	18	2012	NPK+Fence	0	comp.pt	281.5	1	1	NA	NA	NA	213.5	0.758436944937833
1988	2	18	2013	Control	0	anti.ec	115	0	0	0	0	0	43.5	0.378260869565217
1989	2	18	2013	Control	0	bunya.au	114	0	0	0	0	0	3	0.0263157894736842
1990	2	18	2013	Fence	0	pinj.au	202.5	1	0	NA	NA	NA	17.5	0.0864197530864197
1991	2	18	2013	K	0	kbs.us	112	NA	NA	0	1	0	92	0.821428571428571
1992	2	18	2013	NP	0	chilcas.ar	127.75	NA	NA	1	0	1	10.25	0.0802348336594912
1993	2	18	2013	NPK	0	pich.ec	137.5	0	1	1	1	1	64.5	0.469090909090909
1994	2	18	2013	NPK	0	ping.au	102	0	1	1	1	1	57	0.558823529411765
1995	2	18	2013	PK	0	kilp.fi	102	NA	NA	0	1	1	9.3	0.0911764705882353
1996	2	18	2014	Control	0	uwo.ca	70	0	0	0	0	0	40	0.571428571428571
1997	2	18	2014	Control	0	yarra.au	106	0	0	0	0	0	1.5	0.0141509433962264
1998	2	18	2014	Fence	0	saana.fi	261.3	1	0	NA	NA	NA	158.7	0.607347876004592
1999	2	18	2014	NPK	0	kidman.au	100	0	1	1	1	1	3	0.03
[truncated: 1,667 more rows]
