# Supplementary material for: Forb diversity globally is harmed by nutrient enrichment but can be rescued by large mammalian herbivory
Source: Commun Biol. 2025 Mar 15;8:444. doi: 10.1038/s42003-025-07882-7 (PMC11910660; doi:10.1038/s42003-025-07882-7)
Supplement: Supplementary file 6 — Supplementary Data 3 [file 42003_2025_7882_MOESM6_ESM.csv]

Last Name	First Name (and middle initials)	Affiliation & Address	NutNet site(s) in dataset used in this paper	Gave input on 2022 NutNet meeting or related meetings	Gave input on storyboard	Developed and framed research question(s)	Analyzed data	Contributed to data analyses	Wrote the paper	Contributed to paper writing	Site coordinator	Nutrient Network coordinator	Site-level acknowledgments (funding, access, etc)				ORCID
Nelson	Rebecca A.	UC Davis		X	X	X	X	X	X	X							0000-0002-9574-0241
Dolezal	Aleksandra J.	(1) University of Guelph, Department of Integrative Biology, Guelph, Ontario, Canada N1G 2W1		X	X			X		X							0000-0002-1388-3610
Olde Venterink	Harry	Vrije Universiteit Brussel (VUB), Department Biology, WILD, PLeinlaan 2, 1050 Brussels, BELGIUM	lagoas.br	X	X						X
MacDougall	Andrew	University of Guelph, Department of Integrative Biology, Guelph, Ontario, Canada N1G 2W1		X	X						x
Hersch_Green	Erika	Michigan Technological University, Dept. of Biological Sciences, Houghton, MI 49330, USA		X	X	X		X		X			Funding Source: NSF DEB Award #1941309
Garbowski	Magda	Department of Animal and Range Sciences, New Mexico State University		X	X
Borer	Elizabeth T	Dept. of Ecology, Evolution, and Behavior, University of Minnesota, St. Paul MN 55108 USA	cdcr.us, hopl.us, mcla.us, sier.us, look.us, bnch.us	X	X	X				X	X	X
Seabloom	Eric W	Dept. of Ecology, Evolution, and Behavior, University of Minnesota, St. Paul MN 55108 USA		X	X	x					X	X
Carvalheiro	Luísa			X	X					X
Power	Sally A.	Hawkesbury Institute for the Environment, Western Sydney University, Locked Bag 1797, New South Wales 2751, Australia		X	X					X	X
Johanson	Nicolina	Ecology and Genetics Unit, University of Oulu, Finland;		X	X
Wardle	Glenda M.	School of Life and Environmental Sciences, The University of Sydney, Sydney, NSW 2006, Australia			x					X	X
Adler	Peter B.	Department of WIldland Resources and the Ecology Center, Utah State University, Logan, UT 84321 USA	shps.us							X	X
Eskelinen	Anu	Ecology and Genetics Unit, University of Oulu, Finland; PhysiologicalÊDiversity Department, Helmholtz; German CentreÊforÊIntegrative Biodiversity ResearchÊiDiv, Leipzig, Germany CentreÊforÊEnvironmental Research UFZ, Leipzig, Germany;	kilp.fi, saana.fi							X	X
Virtanen	Risto	Ecology and Genetics Unit, University of Oulu, Finland;	kilp.fi, saana.fi		x					X	x
Eisenhauer	Nico	1: German Centre for Integrative Biodiversity Research (iDiv); 2: Leipzig University, Leipzig, Germany	badlau.de							x	x		NE gratefully acknowledges the support of iDiv funded by the German Research Foundation (DFGÐ FZT 118, 202548816).				0000-0002-0371-6720
Estrada	Catalina	Department of Life Sciences, Imperial College London, Silwood Park	hero.uk, rook.uk							x	x		Department of Life Science, Imperial College London
Stevens	Carly	Lancaster Environment Centre, Lancaster University, Lancaster, LA1 4YQ	lancaster.uk		x					x	x
Harpole	W. Stanley	(1) Helmholtz Center for Environmental Research Ð UFZ, Department of Physiological Diversity, Permoserstrasse 15, 04318 Leipzig, Germany. (2) German Centre for Integrative Biodiversity Research (iDiv), Puschstrasse 4, 04103 Leipzig, Germany. (3) Martin Luther University Halle-Wittenberg, am Kirchtor 1, 06108 Halle (Saale), Germany.	stan.harpole@ufz.de		x					X		x
Tognetti	Pedro	(1 )Instituto de Investigaciones Fisiol—gicas y Ecol—gicas Vinculadas a la Agricultura (IFEVA), Facultad de Agronom’a, Universidad de Buenos Aires y CONICET, Av. San Mart’n 4453, C1417DSE, Buenos Aires, Argentina; (2) Visiting researcher at Swiss Federal Institute for Forest, Snow and Landscape Research WSL, Zuercherstrasse 111, 8903 Birmensdorf, Switzerland	chilcas.ar	x	x			X		X	x		University of Buenos Aires - UBACYT-20020170100191BA and UBACYT-20020190100212BA Agencia Nacional de Promoci—n de la Investigaci—n, el Desarrollo Tecnol—gico y la Innovaci—n - PICT-2019-02324 Familia Bordeu and personeel from "Las Chilcas".
Young	Alyssa L.	Department of Biology, University of North Carolina Greensboro, Greensboro, NC 27412, USA	Sandhill.us		X					X	X
Cancela	Juan P.	Centre for Ecology, Evolution and Environmental Changes (cE3c)/ University of Azores, Departamento de Ci�ncias e Engenharia do Ambiente, Angra do Hero’smo, Azores, Portugal.			X
Smith	Nicholas G.	Department of Biological Sciences, Texas Tech University, Lubbock, TX 79409, USA	lubb.us		x					X	x		National Science Foundation (DEB-2045968)
Graff	Pamela	Instituto de Investigaciones Fisiol—gicas y Ecol—gicas Vinculadas a la Agricultura (IFEVA), Facultad de Agronom’a, Universidad de Buenos Aires y CONICET, Av. San Mart’n 4453, C1417DSE, Buenos Aires,	chilcas.ar		x					X			University of Buenos Aires (UBACyT 20020190200057BA) and National Agency for the Promotion of Research, Technological Development and Innovation (PICT 2019-02304)
Raynaud	Xavier	Sorbonne UniversitŽ, CNRS, IRD, INRA, UniversitŽ Paris CitŽ, UPEC, Institute of Ecology and Environmental SciencesÑParis, 4 place Jussieu, 75005 Paris, France	cereep.fr		x					X	x		This work has benefited from data collected and shared by CEREEP-Ecotron IleDeFrance (CNRS/ENS UMS 3194) under the program "Investissements d'Avenir" launched by the French government and implemented by ANR with the reference ANR-11-INBS-0001 AnaEE France and ANR-10-IDEX-0001-02 PSL.
Hagenah	Nicole	Mammal Research Institute, Department of Zoology & Entomology, University of Pretoria, Pretoria, South Africa	ukul.za		x					X	x
Jentsch	Anke	Disturbance Ecology and Vegetation Dynamics, Bayreuth Center of Ecology and Environmenatl Research, University of Bayreuth, Germany	bayr.de		x					X	x		Federal Ministry of Education and Research (BMBF, grant number: 031B0516C) and Oberfrankenstiftung (OfS, grant number: FP00237).
Shrestha	Mani	1. Disturbance Ecology and Vegetation Dynamics, Bayreuth Center of Ecology and Environmenatl Research, University of Bayreuth, Germany; 2. Department of Life Science, National Taiwan University, Taipei, Taiwan	bayr.de		x					X
Orr	Devyn	(1) USDA ARS, Eastern Oregon Ag Research Center, Burns, OR; (2) UC Santa Barbara, Dept Ecology, Evolution, and Marine Biology	tejon_north.us; tejon_south.us		x					X	x
Peri	Pablo	Instituto Nacional de Tecnologia Agropecuaria (INTA), Universidad Nacional de la Patagonia Austral (UNPA(	Potrok.ar		x					X	x
Catford	Jane A.	Department of Geography, King's College London, 30 Aldwych, London, WC2B 4BG, UK; Fenner School of Environment & Society, Australian National University, Canberra, ACT 2600, Australia	nilla.au		x					x	x		European Research CouncilÊ(ERC) under the European UnionÕs Horizon 2020 research and innovation programme (grant agreement No. [101002987]).				0000-0003-0582-5960
Elgersma	Kenneth J.	Department of Biology, University of Northern Iowa, Cedar Falls, IA, USA	doane.us		x					X	x						0000-0001-9012-8590.
Risch	Anita C.	Swiss Federal Institute for Forest, Snow and Landscape Research WSL, Zuercherstrasse 111, 8903 Birmensdorf, Switzerland	valm.ch		x					X	x						0000-0003-0531-8336
Biederman	Lori	Iowa State University, 2200 Osborn Drive, Ames Iowa, USA 50011	cbgb.us, lake.us		x					X	x
Caldeira	Maria	Forest Research Centre, Associate Laboratory TERRA, School of Agriculture, University of Lisbon	comp.pt							X	x		Portuguese Science Foundation (FCT) for funding the research unit CEF (UIDB/00239/2022), CEABN-InBIO (UID/BIA/50027/2020). Rui Alves and Companhia das Lezirias for granting field access to site
Morgan	John	Department of Environment & Genetics | La Trobe University | Bundoora VIC 3086 | AUSTRALIA			x					X	x
Wolf	Amelia A.	Department of Integrative Biology, University of Texas at Austin, Austin, TX USA		x	x					X	x
Donohue	Ian	Zoology, School of Natural Sciences, Trinity College Dublin	burren.ie							X	x
Koerner	Sally E.	Department of Biology, University of North Carolina Greensboro, Greensboro, NC 27412, USA	Sandhill.us		x					X	x
Gruner	Daniel S	Department of Entomology, University of Maryland, College Park, MD USA	sage.us		x					X	x
Osborne	Brooke	Department of Environmental and Society, Utah State University, Moab UT 84532	moab.us		x					X	x
Hautier	Yann	Ecology and Biodiversity Group, Department of Biology, Utrecht University, Padualaan 8, 3584 CH Utrecht, The Netherlands	frue.ch		x					X	x
Martinson	Holly	Department of Biology, McDaniel College, Westminster, MD USA	mcdan.us		x					X	x						0000-0003-1462-0051
Lannes	Luciola S.	Department of Biology and Animal Sciences, S‹o Paulo State University - UNESP, Ilha Solteira, SP, Brazil	lagoas.br		x					X	x		Suzano Papel e Celulose for hosting the site and for field support
Bugalho	Miguel N.	Center for Applied Ecology "Prof. Baeta Neves" (CEABN-InBIO), School of Agriculture, University of Lisbon	comp.pt							X	x		MNB was funded by contract DL 57/2016/CP1382/CT0030
Ebeling	Anne	Institute of Ecology and Evolution, University Jena, Germany	jena.de							X	x
Veen	G.F. (Ciska)	Netherlands Institute of Ecology, Droevendaalsesteeg 10, 6708 PB, Wageningen, the Netherlands	veluwe.nl							X	x
Sullivan	Lauren L.	Department of Plant Biology, Michigan State University, East Lansing, MI 48824, USA; W K Kellogg Biological Station, Michigan State University, Hickory Corners, MI, 49060, USA: Ecology, Evolution and Behavior Program, Michigan State University, East Lansing, MI, 48824, USA	kbs.us	x	x	x		X		X	x		This is Kellogg Biological Station Contribution no. #2407
Dickman	Chris R.	School of Life and Environmental Sciences, University of Sydney, NSW 2006, Australia	ethamc.au, ethass.au							X	x
Haider	Sylvia	Institute of Ecology, Faculty of Sustainability, Leuphana University of LŸneburg, LŸneburg, Germany	badlau.de							X	x
Harrison	Susan	UC Davis				X				X
